# Supplementary material for: Supervised learning of a chemistry functional with damped dispersion
Source: Nat Comput Sci. 2022 Dec 23;3(1):48–58. doi: 10.1038/s43588-022-00371-5 (PMC10766516; doi:10.1038/s43588-022-00371-5)
Supplement: Supplementary file 2 — Composition of the combined database DDB22. [file 43588_2022_371_MOESM2_ESM.xlsx]

## Sheet: Supplementary Data 1
Supplementary Data 1. Composition of the combined database DDB22									The literature cited herein is consistent with the Supplementary Information.
	Datasets	Reference	Description	Type	Source	Number
1	NCCE30/18	46-50	noncovalent complexation energies	NCb	MDB2019a	30	Training
2	ASNC2	109	Atmospheric sulfur-nitrogen cluster binding energies	NC	MDB2019	2	Test
3	2pIsoE4	75	2p isomerization energies	IEc	MDB2019	4	Training
4	4pIsoE4	75	4p isomerization energies	IE	MDB2019	4	Training
5	SR-MGM-BE8	46, 90, 91	single-reference main-group metal bond energies	TCd	MDB2019	8	Training
6	SR-MGN-BE107	46	single-reference main-group non-metal bond energies	TC	MDB2019	107	Training
7	MR-MGM-BE4	46	multi-reference main-group metal bond energies	TC	MDB2019	4	Training
8	MR-MGN-BE17	46	multi-reference main-group non-metal bond energies	TC	MDB2019	17	Training
9	SR-TML-BE11	46, 91-93	single-reference TM bond energies	TC	MDB2019	11	Training
10	SR-TMD-BE4	46	multi-reference TM bond energies	TC	MDB2019	4	Training
11	MR-TML-BE12	46, 91, 93	single-reference TM dimer bond energies (Cu2, CuAg, Zr2, Ag2)	TC	MDB2019	12	Training
12	MR-TMD-BE3	46, 94	multi-reference TM dimer bond energies (V2, Cr2, Fe2)	TC	MDB2019	3	Training
13	πTC13	46	thermochemistry of π systems	TC	MDB2019	13	Training
14	HC7/11	46	hydrocarbon chemistry	TC	MDB2019	7	Training
15	IP23	46, 95	ionization potentials	TC	MDB2019	23	Training
16	DC9/19	46	difficult cases	TC	MDB2019	9	Training
17	SMAE3/19	96-98	sulfur molecules atomization energies	TC	MDB2019	3	Training
18	ABDE13	110	Alkyl bond dissociation energies	TC	MDB2019	13	Test
19	WCCR9	111, 112	Ligand dissociation energies of large cationic TM complexes	TC	MDB2019	9	Test
20	TMBH22	113-115	TM reaction barrier heights (Mo, W, Zr, Re) (22 data)	BHe	MDB2019	22	Test
21	3dEE8	46, 94, 95	3d TM atomic excitation energies and first excitation energy of Fe2	EEf	MDB2019	8	Training
22	4dAEE5	99	4d TM atomic excitation energies	EE	MDB2019	5	Training
23	pAEE5	100	p-block atomic excitation energies	EE	MDB2019	5	Training
24	EEA11	116	Excitation energies of atoms	EE	MDB2019	11	Test
25	AEE15	117	Adiabatic excitation energies of molecules	EE	MDB2019	15	Test
26	EEAroT5	118	Excitation energies of aromatic molecule complexes with TCNE	EE	MDB2019	5	Test
27	EE69	119	Excitation energies of 30 valence and 39 Rydberg states of 11 organic molecules	EE	MDB2019	69	Test
28	EER5	120, 121	Excitation energies of retinal and dihydroretinal	EE	MDB2019	5	Test
29	LRCTEE11	122	Excitation energies of long-range charge transfer complexes	EE	MDB2019	11	Test
30	EE23	108, 118, 123-126	Excitation energies of molecules	EE	MDB2019	23	Test
31	DGL6	46	diatomic geometries of light-atom molecules	MSg	MDB2019	6	Test
32	DGH4	127, 128	diatomic geometries of heavy-atom molecules (ZnS, HBr, NaBr, Ag2)	MS	MDB2019	4	Test
33	MGBL193	129	Semi-experimental structures of 47 organic molecules	MS	MDB2019	193	Test
34	TSG48	130	Transition-state geometries of 16 transition structures with 3 distances for each	MS	MDB2019	48	Test
35	TMDBL10	127	Transition-metal dimer bond lengths	MS	MDB2019	10	Test
36	DM79	131, 132	Dipole moments		MDB2019	79	Test
37	W4-11	103	Total atomization energies	TC	GMTKN55	140	Training*h/VTk
38	G21EA	37, 84	Adiabatic electron affinities	TC	GMTKN55	25	Training*
39	G21IP	37, 84	Adiabatic ionization potentials	TC	GMTKN55	36	Training*
40	MB16-43	133	Decomposition energies of artificial molecules	TC	GMTKN55	43	Test
41	ALK8	133	Dissociation and other reactions of alkaline compounds	TC	GMTKN55	8	Test
42	DC13	37, 133-144	13 difficult cases for DFT methods	TC	GMTKN55	13	Test
43	FH51	145, 146	Reaction energies in various (in-)organic systems	TC	GMTKN55	51	Test
44	HEAVYSB11	133	Dissociation energies in heavy-element compounds	TC	GMTKN55	11	Test
45	RC21	133	Fragmentations and rearrangements in radical cations	TC	GMTKN55	21	Test
46	RSE43	133, 147	Radical-stabilization energies	TC	GMTKN55	43	Test
47	SIE4x4	133	Self-interaction-error related problems	TC	GMTKN55	16	Test
48	TAUT15	133	Relative energies in tautomers	TC	GMTKN55	15	Test
49	AL2X6	37, 133, 148	Dimerization energies of AlX3 compounds	TC	GMTKN55	6	Test
50	ALKBDE10	90	Dissociation energies in group-1 and -2 diatomics	TC	GMTKN55	10	Test
51	DARC	37, 133, 148	Reaction energies of Diels–Alder reactions	TC	GMTKN55	14	Test
52	DIPCS10	133	Double-ionization potentials of closed-shell systems	TC	GMTKN55	10	Test
53	G2RC	37, 133, 149	Reaction energies of selected G2/97 systems	TC	GMTKN55	25	Test
54	PA26	133, 150, 151	Adiabatic proton affinities (incl. of amino acids)	TC	GMTKN55	26	Test*j
55	YBDE18	133, 152	Bond-dissociation energies in ylides	TC	GMTKN55	18	Test
56	NBPRC	37, 85, 86, 133	Oligomerizations and H2 fragmentations of NH3/BH3 systems H2 activation reactions with PH3/BH3 systems	TC	GMTKN55	12	Training*
57	BH76RC	37, 133	Reaction energies of the BH76 set	TC	GMTKN55	30	Training*/VT
58	BSR36	87, 133, 153	Bond-separation reactions of saturated hydrocarbons	TC	GMTKN55	36	Training*
59	BH76	37, 44, 45, 133	Barrier heights of hydrogen transfer, heavy atom transfer, nucleophilic substitution, unimolecular and association reactions	BH	GMTKN55	76	Training*
60	BHPERI	37, 154-156	Barrier heights of pericyclic reactions	BH	GMTKN55	26	Training*
61	BHDIV10	133	Diverse reaction barrier heights	BH	GMTKN55	10	Test
62	BHROT27	133	Barrier heights for rotation around single bonds	BH	GMTKN55	27	Test
63	INV24	157	Inversion/racemization barrier heights	BH	GMTKN55	24	Test
64	PX13	41, 133	Proton-exchange barriers in H2O, NH3, and HF clusters	BH	GMTKN55	13	Training*
65	WCPT18	43, 133	Proton-transfer barriers in uncatalyzed and water-catalyzed reactions	BH	GMTKN55	18	Test
66	RG18	133	Interaction energies in rare-gas complexes	NC	GMTKN55	18	Test
67	ADIM6	35, 133	Interaction energies of n-alkane dimers	NC	GMTKN55	6	Test
68	S22	107, 108	Binding energies of noncovalently bound dimers	NC	GMTKN55	22	Test/Vl
69	S66	158	Binding energies of noncovalently bound dimers	NC	GMTKN55	66	Test
70	HEAVY28	35, 133	Noncovalent interaction energies between heavy element hydrides	NC	GMTKN55	28	Test
71	WATER27	61	Binding energies in (H2O)n, H+(H2O)n and OH-(H2O)n	NC	GMTKN55	27	Training*
72	CARBHB12	133	Hydrogen-bonded complexes between carbene analogues and H2O, NH3, or HCl	NC	GMTKN55	12	Test
73	PNICO23	159	Interaction energies in pnicogen-containing dimers	NC	GMTKN55	23	Test
74	HAL59	160, 161	Binding energies in halogenated dimers (incl. halogen bonds)	NC	GMTKN55	59	Test
75	AHB21	71	Interaction energies in anion–neutral dimers	NC	GMTKN55	21	Training*
76	CHB6	71	Interaction energies in cation–neutral dimers	NC	GMTKN55	6	Training*
77	IL16	71	Interaction energies in anion–cation dimers	NC	GMTKN55	16	Training*
78	CDIE20	78	Double-bond isomerization energies in cyclic systems	IE	GMTKN55	20	Test
79	ISO34	133	Isomerization energies of small and medium-sized organic molecules	IE	GMTKN55	34	Test
80	ISOL24	133, 162	Isomerization energies of large organic molecules	IE	GMTKN55	24	Test*
81	C60ISO	163	Relative energies between C60 isomers	IE	GMTKN55	9	Test
82	PArel	133	Relative energies in protonated isomers	IE	GMTKN55	20	Test
83	IDISP	37, 86, 133, 162, 164, 165	Intramolecular dispersion interactions	IE	GMTKN55	6	Test
84	ICONF	133	Relative energies in conformers of inorganic systems	IE	GMTKN55	17	Test
85	ACONF	80	Relative energies of alkane conformers	IE	GMTKN55	15	Training*
86	PCONF21	133, 166, 167	Relative energies in tri- and tetrapeptide conformers	IE	GMTKN55	18	Test
87	MCONF	133, 168	Relative energies in melatonin conformers	IE	GMTKN55	51	Test
88	SCONF	37, 133, 169	Relative energies of sugar conformers	IE	GMTKN55	17	Test
89	UPU23	170	Relative energies between RNA-backbone conformers	IE	GMTKN55	23	Test
90	BUT14DIOL	77	Relative energies in butane-1,4-diol conformers	IE	GMTKN55	64	Training*
91	CR20	39	Cycloreversion reaction energies	BH	MGCDB84	20	Training
92	CRBH20	40	Barrier heights for cycloreversion of heterocyclic rings	BH	MGCDB84	20	Training
93	DBH24	101, 102	Diverse barrier heights	BH	MGCDB84	24	Training/VT
94	WCPT27	43	Barrier heights of water-catalyzed proton-transfer reactions	BH	MGCDB84	27	Training
95	C20C24	144	Isomerization energies of the ground state structures of C20 and C24	IE	MGCDB84	8	Test
96	DIE60	78	Isomerization energies of reactions involving double-bond migration in conjugated dienes	IE	MGCDB84	60	Training
97	EIE22	79	Isomerization energies of enecarbonyls	IE	MGCDB84	22	Training
98	ISOMERIZATION20	103	Isomerization energies	IE	MGCDB84	20	Training/VT
99	Styrene45	141	Isomerization energies of C8H8	IE	MGCDB84	45	Test
100	AlkIsomer11	76	Isomerization energies of n = 4−8 alkanes	IE	MGCDB84	11	Training
101	CYCONF	37, 81	Isomerization energies of cysteine conformers	IE	MGCDB84	11	Training
102	H2O20Rel10	59	Isomerization energies of isomers of (H2O)20(low-energy structures)	IE	MGCDB84	10	Training
103	H2O20Rel4	37, 61, 72, 73	Isomerization energies of isomers of (H2O)20(dod, fc, fs, and es)	IE	MGCDB84	4	Training
104	H2O16Rel5	83	Isomerization energies of (H2O)16(boat and fused cube structures)	IE	MGCDB84	5	Training
105	Pentane14	82	Isomerization energies of stationary points on the n-pentane torsional surface	IE	MGCDB84	14	Training
106	SW49Rel345	65	Isomerization energies of SO42-(H2O)n(n = 3-5)	IE	MGCDB84	31	Training
107	SW49Rel6	65	Isomerization energies of SO42-(H2O)6	IE	MGCDB84	18	Training
108	YMPJ519	171	Isomerization energies of the proteinogenic amino acids	IE	MGCDB84	519	Test
109	Bauza30	54, 55	Binding energies of halogen-, chalcogen-, and pnicogen-bonded dimers	NC	MGCDB84	30	Training
110	CT20	57	Binding energies of charge-transfer complexes	NC	MGCDB84	20	Training
111	TA13	66	Binding energies of dimers involving radicals	NC	MGCDB84	13	Training
112	3B-69-TRIM	172	Binding energies of trimers, with three different orientations of 23 distinct molecular crystals	NC	MGCDB84	69	Test
113	CE20	41, 42	Binding energies of water, ammonia, and hydrogen fluoride clusters	NC	MGCDB84	20	Training
114	FmH2O10	59, 60	Binding energies of isomers of F−(H2O)10	NC	MGCDB84	10	Training
115	H2O20Bind10	59	Binding energies of isomers of (H2O)20(low-energy structures)	NC	MGCDB84	10	Training
116	H2O6Bind8	59, 60	Binding energies of isomers of (H2O)6	NC	MGCDB84	8	Training
117	HW6Cl	59, 60	Binding energies of Cl-(H2O)n(n=1-6)	NC	MGCDB84	6	Training
118	HW6F	59, 60	Binding energies of F-(H2O)n(n = 1-6)	NC	MGCDB84	6	Training
119	S66x8	158	PECs for the 66 complexes from S66	NC	MGCDB84	528	Test
120	Shields38	64	Binding energies of (H2O)n(n = 2-10)	NC	MGCDB84	38	Training
121	SW49Bind345	65	Binding energies of SO42-(H2O)n(n=3-5)	NC	MGCDB84	31	Training
122	SW49Bind6	65	Binding energies of SO42-(H2O)6	NC	MGCDB84	18	Training
123	3B-69-DIM	172	Binding energies of all relevant pairs of monomers from 3B-69-TRIM	NC	MGCDB84	207	Test
124	A21x12	52	PECs for the 21 equilibrium complexes from A24	NC	MGCDB84	252	Training
125	A24	53	Binding energies of small noncovalent complexes	NC	MGCDB84	24	Training
126	AlkBind12	67	Binding energies of saturated and unsaturated hydrocarbon dimers	NC	MGCDB84	12	Training
127	BzDC215	56	PECs for benzene interacting with two rare-gas atoms and eight first- and second-row hydrides	NC	MGCDB84	215	Training
128	CO2Nitrogen16	173	Binding energies of CO2 to molecular models of pyridinic N-doped graphene	NC	MGCDB84	16	Test
129	DS14	58	Binding energies of complexes containing divalent sulfur	NC	MGCDB84	14	Training
130	HB15	62	Binding energies of hydrogen-bonded dimers featuring ionic groups common in biomolecules	NC	MGCDB84	15	Training
131	HB49	68-70	Binding energies of small- and medium-sized hydrogen-bonded systems	NC	MGCDB84	49	Training
132	HSG	50, 174	Binding energies of small ligands interacting with protein receptors	NC	MGCDB84	21	Test
133	HW30	63	Binding energies of hydrocarbon-water dimers	NC	MGCDB84	30	Training
134	NC15	74	Binding energies of very small noncovalent complexes	NC	MGCDB84	15	Training
135	RG10	51	PECs for the 10 rare-gas dimers involving helium through krypton	NC	MGCDB84	569	Test*/V
136	NBC10	50, 104-106	PECs for BzBz (5), BzMe (1), MeMe (1), BzH2S (1), and PyPy (2)	NC	MGCDB84	184	Test/V
137	XB18	160	Binding energies of small halogen-bonded dimers	NC	MGCDB84	8	Test
138	X40	161	Binding energies of noncovalent interactions involving halogenated molecules	NC	MGCDB84	31	Test
139	EA13	175	Adiabatic electron affinities	TC	MGCDB84	13	Training
140	AE18	176	Absolute atomic energies of hydrogen through argon	TC	MGCDB84	18	Training**i
141	PlatonicTAE6	89	Total atomization energies of platonic hydrocarbon cages, CnHn (n = 4,6,8,10,12,20)	TC	MGCDB84	6	Training
142	PlatonicIG6	89	Isogyric reactions of platonic hydrocarbon cages, CnHn (n = 4,6,8,10,12,20)	TC	MGCDB84	6	Training
143	PlatonicID6	89	Isodesmic reactions of platonic hydrocarbon cages, CnHn (n = 4,6,8,10,12,20)	TC	MGCDB84	6	Training
144	PlatonicHD6	89	Homodesmotic reactions of platonic hydrocarbon cages, CnHn (n = 4,6,8,10,12,20)	TC	MGCDB84	6	Training
145	AlkAtom19	76	n = 1−8 alkane atomization energies	TC	MGCDB84	19	Training
146	AlkIsod14	76	n = 3−8 alkane isodesmic reaction energies	TC	MGCDB84	14	Training
147	HNBrBDE18	88	Homolytic N–Br bond dissociation energies	TC	MGCDB84	18	Training
148	BDE99MR	103	Bond dissociation energies (MR)	TC	MGCDB84	16	Training/VT
149	BDE99nonMR	103	Bond dissociation energies (SR)	TC	MGCDB84	83	Training/VT
150	HAT707MR	103	Heavy-atom transfer energies (MR)	TC	MGCDB84	202	Training/VT
151	HAT707nonMR	103	Heavy-atom transfer energies (SR)	TC	MGCDB84	505	Training/VT
152	SN13	103	Nucleophilic substitution energies	TC	MGCDB84	13	Training/VT
153	WCPT6	43	Tautomerization energies for water-catalyzed proton-transfer reactions	TC	MGCDB84	6	Training
154	TMC34	177	Diatomic dissociation energies and reaction energies and barriers for prototypical transition-metal reactions	TC+IE	Other	34	Test
155	CUAGAU42	178	Reaction energies of small molecular systems composed of Cu, Ag, and Au	TC+BH	Other	42	Test
Three additional testing datasets
156	ExL7	225, 226	Binding energies of extra-large complexes, including the supramolecular systems, a cluster model of ethanol absorbed in ZSM-5, an alanine molecule adsorbed in a BN nanotube, DNA double helix.	NC	Other	7	Test set not in the DDB22 database
157	ROST61	227	Reactions of open-shell single-reference transition metal complexes (ROST61) benchmark, which includes a diverse collection of open-shell organometallic reactions, and performed coupled-cluster calculations to obtain best-estimate reference reaction energies.	TC	Other	61	Test set not in the DDB22 database
158	CUAGAU-2	228	Larger clusters and additional ligands as compared to the original CUAGAU set (CUAGAU42).	TC+IE	Other	123	Test set not in the DDB22 database
Total						6763
