# Supplementary material for: Supervised learning of a chemistry functional with damped dispersion
Source: Nat Comput Sci. 2022 Dec 23;3(1):48–58. doi: 10.1038/s43588-022-00371-5 (PMC10766516; doi:10.1038/s43588-022-00371-5)
Supplement: Supplementary file 3 — WTMAD-2 (kcal mol−1) for the GMTKN55 database. [file 43588_2022_371_MOESM3_ESM.xlsx]

## Sheet: Supplementary Data 2
Supplementary Data 2. WTMAD-2 (kcal/mol) for the GMTKN55 database											The classification of the subdatabases is consistent with Supplementary Table 4 in the Supplementary Section 2.2.
WTMAD-2	Small	Large	BH	Inter	Intra	Radical	Nonradical	<Rank>	Overall
	Doubly hybrid functionals
DSD-BLYP-D3(BJ)	1.84	4.3	3.04	3.92	3.15	3.32	3.05		3.07
B2GPPLYP-D3(BJ)	1.95	4.59	3.24	4.28	3.21	2.99	3.3		3.26
B2PLYP-D3(BJ)	2.44	6.23	4.9	3.78	3.78	3.72	3.93		3.9
MPW2PLYP-D3(BJ)	2.4	6.7	4.22	4.75	3.7	3.5	4.14		4.06
PWPB95-D3(BJ)	2.28	5.39	3.39	4.02	5.98	4.57	3.93		3.99
	Deep-learning functional
DM21	1.99	4.64	3.63	6.56	4.16	4.72	3.91		3.97
	Ordinary functionals
ωB97M-V	2.57	4.75	3.4	2.9	4.53	5.99	3.19	7	3.47
CF22D	2.53	4.01	3.46	4.22	4.68	4.39	3.57	3.5	3.64
ωB97X-V	3.21	6.59	4.21	3.03	3.62	5.45	3.75	5.5	3.93
M05-2X-D3(0)	3.19	5.13	4.78	5.46	5.52	4.62	4.64	5	4.62
M06-2X	2.68	6.1	4.98	5.51	6.64	4.33	5	4.25	4.87
M11plus	3.77	4.82	4.43	5.43	6.87	3.13	5.19	5.25	4.96
M06-2X-D3(0)	2.68	5.8	4.99	5.72	7.48	4.33	5.17	5.75	5.03
M05-2X	3.19	5.73	4.72	6.8	5.79	4.65	5.1	7	5.03
ωB97X-D	3.33	7.16	3.98	6.02	6.35	6.44	5.02	10.5	5.16
M08-HX	2.64	5.63	3.32	7.11	8.55	3.84	5.45	6.5	5.26
PW6B95-D3(BJ)	3.27	9.03	6.7	4.22	6.69	8.13	5.19	15.25	5.5
MN15	3.18	6.32	4.02	5.55	10.84	5.85	5.79	11.75	5.76
MN15-D3(BJ)	3.18	6.31	4.02	5.63	10.86	5.85	5.81	12.25	5.77
M06	3.5	8.73	5.7	7.76	6.53	6.81	6	15.5	6.08
M06-D3(0)	3.46	7.8	5.6	6.63	10.16	6.75	6.34	16	6.37
B3LYP-D3(BJ)	4.25	10.21	9.04	5.56	5.68	7.97	6.2	17.5	6.37
M11-D3(BJ)	3.12	6.64	4.36	6.28	12.93	5.69	6.48	13.25	6.38
PBE0-D3(BJ)	4.42	8.35	9.88	6.65	6.4	7.56	6.48	17.75	6.59
M11	3.14	7.21	4.44	10.08	11.12	5.7	7.07	14.5	6.91
SCAN-D3(0)	5.6	7.94	14.69	8.88	6.78	9.2	7.96	21.5	8.04
M06-L-D3(0)	5.12	15.63	7.56	7.37	10.31	10.51	8.38	23.5	8.59
M06-L	5.14	16.03	7.57	8.29	9.27	10.52	8.44	24.5	8.65
TPSS-D3(BJ)	5.81	12.37	16.53	7.59	8.36	9.56	9.07	23.5	9.1
PBE-D3(BJ)	6.78	12.29	18.36	10.21	9.58	12.74	10.14	26	10.4
PBE0	4.31	11.52	8.63	15.42	17.94	7.69	11.33	22	10.91
MN15-L	3.79	10.52	5.49	13.01	27.18	6.07	12.18	20	11.48
PBE	6.76	16.16	16.72	15.68	19.7	12.79	14.03	28	13.87
TPSS	6.11	17.94	14.6	22.11	22.66	9.76	16.28	26.5	15.54
B3LYP	5.26	17.37	9.19	28.23	25.14	8.66	17.18	25.5	16.21
Average	4	9.11	7.43	8.53	10.28	7.07	7.46		7.4
The <rank> column gives the average rank of ordinary functionals on the two preceding columns. In computing ranks, if two
or more functionals have the same MUE to three significant figures, their ranks are averaged.
