# Supplementary material for: Supervised learning of a chemistry functional with damped dispersion
Source: Nat Comput Sci. 2022 Dec 23;3(1):48–58. doi: 10.1038/s43588-022-00371-5 (PMC10766516; doi:10.1038/s43588-022-00371-5)
Supplement: Supplementary file 4 — MUEs (kcal mol−1) of selected functionals for the 55 data sets of the GMTKN55 database. [file 43588_2022_371_MOESM4_ESM.xlsx]

## Sheet: Supplementary Data 3
Supplementary Data 3. MUEs (kcal/mol) of selected functionals for the 55 datasets of GMTKN55 database
Data set	DSD-BLYP-D3(BJ)	MPW2PLYP-D3(BJ)	PWPB95-D3(BJ)	B2GPPLYP-D3(BJ)	B2PLYP-D3(BJ)	DM21	CF22D	ωB97M-V	M08-HX	PW6B95-D3(BJ)
W4-11	2.51	2.66	1.86	2.77	1.98	3.04	1.85	3.73	3.12	2.5
G21EA	1.76	1.48	1.71	1.71	1.29	1.34	1.24	2.91	1.82	1.27
G21IP	2.02	2.34	1.94	2.01	2.28	1.81	2.77	3.41	3.37	2.77
DIPCS10	3.99	3.49	4.09	3.4	3.96	2.07	5.73	5.25	3.37	2.74
PA26	1.02	1.19	1.9	1.13	1.3	1.74	1.27	1.37	0.99	2.52
SIE4x4	5.88	9.22	10.02	6.69	10.08	4.92	10.95	10.88	8.62	15.36
ALKBDE10	2.78	3.23	3.13	2.91	3.17	4.22	3.3	5.43	3.86	3.96
YBDE18	0.95	2.1	1.91	0.93	2.12	2.84	2.55	3.19	2.18	3.26
AL2X6	0.54	2.66	0.91	0.63	2.21	0.82	1.23	1.3	2.21	0.61
HEAVYSB11	2.1	2.44	0.73	1.91	1.7	3.42	2.34	1.73	3.09	1.38
NBPRC	0.88	1.71	0.85	0.93	1.36	1.64	1.27	0.9	1.96	1.46
ALK8	2.71	1.4	4.23	2.6	1.07	3.42	3.61	2.53	2.22	4.48
RC21	1.84	1.05	1.32	1.39	1.16	1.02	1.56	2.14	1.5	2.83
G2RC	1.03	1.59	2.17	1.36	1.44	1.38	2.08	1.94	3.29	3.08
BH76RC	0.81	1.26	1.14	0.96	1.13	1.22	1.25	1.29	1.19	1.48
FH51	1.11	1.18	1.16	1.05	1.5	1.04	1.11	1.04	1.24	1.67
TAUT15	0.46	0.65	0.62	0.54	0.72	0.45	0.81	0.34	0.65	0.88
DC13	3.94	6.42	3.71	4.13	6.77	4.23	4.21	5.4	7.41	6.9
MB16-43	7.92	22.08	6.71	9.44	16.62	6.65	10.99	14.82	16.19	8.97
DARC	2.38	4.64	1.72	2.58	5.03	1.04	1.42	0.64	1.56	3.66
RSE43	0.59	0.49	0.97	0.41	0.57	1.45	0.76	1.26	0.56	2.16
BSR36	1.49	3.76	2.42	2.08	2.42	0.51	0.18	0.81	2.78	3.2
CDIE20	0.56	0.7	0.7	0.64	0.75	0.35	0.55	0.6	0.64	1.14
ISO34	0.69	1.08	0.79	0.74	1.13	0.58	0.61	0.62	0.94	1.28
ISOL24	2.38	3.78	2.09	2.66	3.83	1.56	1.86	1.59	2.33	3.67
C60ISO	7.63	4.65	3.48	6.04	6.76	11.35	3.95	11.47	7.46	1.65
PArel	0.53	0.68	0.68	0.55	0.74	0.84	0.99	0.59	0.92	0.95
BH76	1.22	2.32	1.76	1.38	2.59	2.08	1.7	1.6	0.99	4.02
BHPERI	1.88	0.85	0.8	1.47	1.67	0.77	1.12	1.13	1.61	1.06
BHDIV10	1.35	1.73	1.59	1.45	2.13	1.34	1.15	1.28	1.04	2.62
INV24	0.8	0.71	0.78	0.79	0.69	0.9	1.69	1.3	1.92	1.15
BHROT27	0.23	0.32	0.32	0.33	0.26	0.19	0.24	0.22	0.42	0.56
PX13	1.58	2.15	1.25	1.68	2.74	0.9	0.83	1.89	2.6	1.45
WCPT18	1.04	1.45	1.1	1.15	1.71	1.57	1.16	1.38	1.55	1.39
RG18	0.16	0.27	0.19	0.16	0.15	0.57	0.14	0.08	0.43	0.22
ADIM6	0.37	0.1	0.18	0.44	0.25	0.11	0.04	0.11	0.59	0.32
S22	0.17	0.31	0.41	0.14	0.15	0.2	0.51	0.24	0.43	0.32
S66	0.17	0.29	0.26	0.23	0.18	0.18	0.23	0.12	0.27	0.19
HEAVY28	0.19	0.12	0.17	0.2	0.17	0.17	0.23	0.2	0.31	0.17
WATER27	0.94	4.99	3.59	1.87	2.03	1.96	1.7	0.76	1.29	2.19
CARBHB12	0.42	0.75	0.22	0.51	0.56	0.51	0.32	0.18	0.45	0.38
PNICO23	0.21	0.22	0.14	0.23	0.19	0.17	0.37	0.26	0.53	0.25
HAL59	0.43	0.34	0.3	0.44	0.41	0.58	0.37	0.28	0.52	0.34
AHB21	0.26	0.63	0.31	0.42	0.25	0.24	0.24	0.22	0.53	0.37
CHB6	1.7	1.55	1.53	1.81	1.18	1.06	0.57	0.93	2.51	1.51
IL16	0.56	0.5	1.25	0.53	0.61	0.49	0.87	0.89	1.24	1.28
IDISP	1.02	2.78	1.38	1.16	1.96	1.37	1.7	1.71	2.98	2.9
ICONF	0.18	0.25	0.18	0.2	0.2	0.18	0.28	0.17	0.51	0.23
ACONF	0.19	0.08	0.25	0.14	0.13	0.13	0.04	0.13	0.37	0.13
AMINO20x4	0.13	0.14	0.23	0.13	0.15	0.19	0.28	0.19	0.39	0.32
PCONF21	0.23	0.39	0.45	0.28	0.34	0.27	0.28	0.6	0.86	0.51
MCONF	0.3	0.1	0.34	0.21	0.23	0.22	0.19	0.38	0.54	0.37
SCONF	0.06	0.12	0.18	0.07	0.12	0.36	0.16	0.15	0.32	0.19
UPU23	0.43	0.5	0.53	0.47	0.48	0.5	0.44	0.5	0.8	0.58
BUT14DIOL	0.06	0.15	0.36	0.09	0.13	0.17	0.21	0.05	0.2	0.34
	M06-2X	M06-2X-D3(0)	MN15	MN15-D3(BJ)	M11-D3(BJ)	M11	M05-2X	M05-2X-D3(0)	ωB97X-D	ωB97X-V
W4-11	3.16	3.16	2.72	2.72	3.42	3.44	4.05	4.04	2.35	2.78
G21EA	1.76	1.76	1.37	1.37	1.56	1.56	1.8	1.8	1.57	1.84
G21IP	2.64	2.64	2.75	2.75	3.61	3.6	3.32	3.32	2.95	2.96
DIPCS10	3.16	3.16	4.35	4.35	3.26	3.27	4.14	4.14	5.42	4.1
PA26	1.24	1.23	1.64	1.64	1.23	1.22	1.13	1.13	4.2	2.65
SIE4x4	8.65	8.67	11.3	11.3	9.59	9.56	8.66	8.71	13.37	11.49
ALKBDE10	4.79	4.79	2.88	2.88	4.3	4.32	4.51	4.51	3.86	4.07
YBDE18	2.48	2.4	3.38	3.37	1.56	1.76	0.99	0.93	2.81	2.03
AL2X6	0.88	0.9	1.45	1.47	2.39	1.31	0.72	0.77	3.08	1.21
HEAVYSB11	8.3	8.16	5.09	5.07	1.96	1.98	3.48	3.2	2.17	1.39
NBPRC	0.96	0.95	1.78	1.78	2.76	3.03	1.63	1.53	1.76	1.43
ALK8	2.27	2.31	3.72	3.72	3.74	3.41	2.17	2.18	3.12	0.95
RC21	1.6	1.63	1.74	1.74	2.06	2.07	2.61	2.71	2.95	3.53
G2RC	1.92	1.92	2.63	2.63	2.81	2.89	4	4.02	3.71	3.92
BH76RC	1.18	1.18	1.57	1.57	1.44	1.44	1.37	1.37	1.98	1.81
FH51	1.18	1.2	1.61	1.61	1.47	1.5	1.7	1.76	1.85	2.3
TAUT15	0.77	0.78	1.19	1.19	1.09	1.09	1.18	1.17	0.79	0.72
DC13	7.54	7.51	5.1	5.09	9.11	9.65	8.49	8.4	5.48	6.52
MB16-43	15.18	15.68	20.19	20.23	18.01	21.28	24.96	26.32	31.11	32.51
DARC	2.33	2.16	1.71	1.7	2.6	3.22	1.3	0.96	1.61	4.31
RSE43	0.63	0.63	1.35	1.35	1.41	1.42	0.83	0.81	1.4	0.98
BSR36	2.96	2.48	0.57	0.57	1.05	1.87	2.04	1.04	3.79	2.11
CDIE20	0.54	0.54	0.64	0.64	0.78	0.78	0.34	0.34	0.57	0.63
ISO34	1.23	1.23	1.5	1.5	1.32	1.31	1.06	1.05	0.9	1.17
ISOL24	2.92	2.74	2.64	2.63	3.4	3.36	2.73	2.54	1.97	2.98
C60ISO	6.75	6.88	1.95	1.96	14.75	14.6	9.71	9.78	8.5	13.74
PArel	0.97	0.97	1.34	1.34	0.77	0.78	1.02	1.02	0.66	0.63
BH76	2.33	2.34	1.5	1.5	1.28	1.26	1.64	1.66	1.56	1.83
BHPERI	1.36	1.35	1.26	1.26	1.89	2.16	1.33	1.47	2.16	2.07
BHDIV10	1.05	1.05	1.7	1.7	1.42	1.45	1.53	1.51	1.22	0.85
INV24	1.29	1.28	2.68	2.68	2.49	2.55	1.6	1.6	1.79	1.22
BHROT27	0.36	0.36	0.48	0.48	0.66	0.66	0.47	0.46	0.39	0.31
PX13	5.35	5.32	2.03	2.03	3.47	3.46	7.47	7.43	1.51	2.56
WCPT18	1.86	1.88	1.5	1.5	1.76	1.69	2.46	2.52	1.23	1.71
RG18	0.23	0.32	0.1	0.1	0.31	0.43	0.14	0.16	0.29	0.1
ADIM6	0.44	0.27	1.27	1.32	0.58	0.32	0.92	0.36	1.03	0.16
S22	0.39	0.34	0.56	0.56	0.41	0.65	0.79	0.35	0.21	0.22
S66	0.26	0.22	0.43	0.44	0.28	0.46	0.57	0.31	0.34	0.12
HEAVY28	0.35	0.33	0.33	0.34	0.27	0.61	0.35	0.3	0.25	0.18
WATER27	2.83	3.7	1.22	1.23	1.34	1.85	3.54	5.42	1.31	1.3
CARBHB12	0.23	0.25	0.24	0.24	0.22	0.36	0.26	0.24	0.52	0.33
PNICO23	0.28	0.29	0.3	0.3	0.32	0.58	0.35	0.4	0.28	0.19
HAL59	0.4	0.35	0.54	0.54	0.65	1.01	0.62	0.46	0.56	0.3
AHB21	0.94	0.95	0.33	0.33	0.46	0.48	1.11	1.14	0.3	0.34
CHB6	1.42	1.42	0.32	0.32	2.75	2.45	1.96	1.95	0.5	0.87
IL16	0.62	0.47	1.03	1.02	1.53	1.93	1.45	1.04	1.53	1.02
IDISP	1.92	2.07	3.58	3.6	3.65	3.34	2.01	1.37	2.63	2.59
ICONF	0.32	0.32	0.51	0.51	0.53	0.49	0.27	0.27	0.46	0.26
ACONF	0.25	0.27	0.5	0.5	0.72	0.66	0.12	0.07	0.23	0.03
AMINO20x4	0.3	0.3	0.52	0.52	0.51	0.49	0.29	0.28	0.32	0.19
PCONF21	0.88	1.09	1.09	1.1	1.34	0.98	0.49	0.36	0.5	0.3
MCONF	0.34	0.55	0.57	0.57	1.24	0.84	0.17	0.51	0.31	0.24
SCONF	0.25	0.26	0.5	0.5	0.8	0.78	0.22	0.27	0.31	0.15
UPU23	0.61	0.5	0.54	0.53	0.69	0.84	0.9	0.48	0.72	0.59
BUT14DIOL	0.13	0.13	0.36	0.36	0.26	0.25	0.23	0.19	0.17	0.04
	M11plus	M06-D3(0)	PBE0-D3(BJ)	M06	B3LYP-D3(BJ)	PBE0	MN15-L	SCAN-D3(0)	TPSS-D3(BJ)	M06-L-D3(0)
W4-11	3.51	3.15	3.7	3.15	3.4	3.62	3.41	4.02	5.91	4.46
G21EA	1.98	2.18	2.62	2.18	1.91	2.62	2.4	3.64	2.2	3.8
G21IP	3.62	3.09	3.68	3.09	3.55	3.68	3.46	4.69	3.95	4.46
DIPCS10	4.21	6.51	2.99	6.5	4.73	2.99	10.46	4.93	3.69	8.42
PA26	2.12	2.9	2.88	2.85	2.87	2.56	2.25	3.14	4.87	5.11
SIE4x4	7.2	14.32	14.39	14.24	18.06	14.15	10.99	17.99	21.91	17.96
ALKBDE10	2.93	3.44	5.66	3.44	4.39	5.83	4.48	19.21	4.16	5.59
YBDE18	1.96	4.54	0.98	4.83	4.72	2.55	4.2	3.36	4.67	4.82
AL2X6	0.52	2.46	1.48	3.07	2.71	2.76	1.35	1.95	2.24	0.62
HEAVYSB11	0.78	1.78	1.37	1.83	3.3	3.58	6.47	6.79	2.57	2.56
NBPRC	1.66	2.82	3.18	3.11	2	2.55	1.93	2.28	1.46	3.97
ALK8	3.65	3.37	4.61	3.46	2.48	1.87	3.23	3.12	3.73	3.7
RC21	2	1.69	5.5	1.64	2.44	4.22	2	6.53	4.44	3.11
G2RC	4.5	3.79	6.75	3.81	2.73	6.21	6.73	6.29	7.11	5.9
BH76RC	1.68	1.65	2.46	1.65	2.25	2.37	2.43	3.38	3.57	2.92
FH51	2.35	1.85	2.77	1.84	2.61	2.47	2.55	2.69	4.3	2.64
TAUT15	2.14	0.78	1.13	0.8	1.16	1.15	0.7	1.72	1.63	1.44
DC13	6.36	6.51	8.01	6.65	10.57	8.87	7.83	7.3	8.91	10.41
MB16-43	32.6	32.43	15.86	34.42	24.84	17.55	20.42	16.56	25.88	63.27
DARC	1.42	3.83	3.76	4.65	8.03	3.1	2.78	2.13	5.42	8.07
RSE43	0.34	1.54	1.45	1.58	1.72	1.59	1.23	1.29	1.97	2.67
BSR36	0.49	1.29	3.25	2.52	3.35	7.59	3.55	1.48	4.32	5.09
CDIE20	0.78	1.03	1.24	1.04	1	1.38	1.78	1.48	1.67	2.22
ISO34	1.27	1.43	1.42	1.4	1.78	1.64	1.88	1.3	2.31	2.32
ISOL24	2.47	3.52	2.11	4.01	5.8	3.96	3.54	3.34	5.84	6.52
C60ISO	13.12	2.1	2.35	2.11	2.22	2.16	5.94	6.05	8.4	7.07
PArel	0.76	1.08	1.21	1.08	1.18	1.22	2.19	1.48	1.54	1.62
BH76	1.31	2.61	5	2.56	5.7	4.62	1.81	7.71	9.22	3.93
BHPERI	2.5	1.9	3.27	2.24	1.18	1.3	1.78	5.17	5.51	1.86
BHDIV10	1.84	1.94	4.81	1.94	3.22	4.27	2.08	6.51	6.9	3.08
INV24	2.41	1.54	1.17	1.62	1.05	1.54	2.02	1.16	1.79	1.46
BHROT27	0.29	0.67	0.58	0.69	0.41	0.59	0.87	0.82	0.53	0.98
PX13	4.98	1.45	6.55	1.47	4.33	6.18	6.38	8.23	8.92	0.94
WCPT18	2.45	2.01	4.33	1.95	2.27	3.72	1.81	6.12	6.34	2.1
RG18	0.14	0.32	0.11	0.36	0.13	0.34	0.17	0.24	0.13	0.32
ADIM6	0.38	1.82	0.06	0.23	0.11	3.44	3.88	0.05	0.16	0.94
S22	0.54	0.27	0.48	1.03	0.31	2.37	1.82	0.44	0.32	0.44
S66	0.31	0.44	0.36	0.68	0.26	2.03	1.66	0.45	0.29	0.35
HEAVY28	0.28	0.31	0.31	0.35	0.34	0.58	0.58	0.32	0.35	0.53
WATER27	5.67	1.52	5.92	2.59	4.07	2.21	12.01	10.65	4.43	1.11
CARBHB12	0.62	0.31	1.44	0.31	0.88	0.72	1.2	1.35	1.42	0.44
PNICO23	0.45	0.25	0.94	0.23	0.48	0.65	0.4	0.98	1.11	0.33
HAL59	0.41	0.47	0.61	0.57	0.57	1.09	0.59	0.99	0.99	0.49
AHB21	1.04	0.31	1.24	0.32	0.33	0.94	2.29	1.61	0.67	0.49
CHB6	1.69	1.28	1.37	1.26	1.41	1.08	0.64	0.44	0.94	1.9
IL16	1.02	0.41	0.34	0.73	0.76	1.73	2.4	0.91	0.34	0.75
IDISP	1.83	4.08	1.54	3.76	3.57	9.51	7.55	2.45	3.22	6.33
ICONF	0.44	0.36	0.28	0.35	0.29	0.4	0.53	0.31	0.19	0.3
ACONF	0.22	0.52	0.06	0.35	0.05	0.63	0.69	0.15	0.09	0.5
AMINO20x4	0.38	0.41	0.28	0.36	0.21	0.48	0.92	0.22	0.34	0.35
PCONF21	0.82	1.19	0.9	0.41	0.53	3.06	4.1	0.49	1.08	1.28
MCONF	0.16	0.71	0.27	0.33	0.22	1.65	1.61	0.47	0.42	0.9
SCONF	0.33	0.32	0.27	0.31	0.3	0.28	0.92	0.6	1.05	0.42
UPU23	0.78	0.83	0.54	0.53	0.61	1.9	1.68	0.44	0.49	0.73
BUT14DIOL	0.12	0.25	0.22	0.18	0.31	0.23	1.1	0.41	0.28	0.22
	M06-L	PBE-D3(BJ)	B3LYP	TPSS	PBE	Average
W4-11	4.46	15.68	4.22	5.11	14.96	4.34
G21EA	3.8	3.43	1.91	2.21	3.43	2.21
G21IP	4.46	3.85	3.55	3.95	3.85	3.44
DIPCS10	8.42	4.5	4.75	3.69	4.51	4.75
PA26	5.09	2.19	2.28	4.38	1.97	2.45
SIE4x4	17.94	23.72	17.63	21.56	23.44	13.88
ALKBDE10	5.59	6.3	4.57	4.26	6.21	4.95
YBDE18	4.9	4.93	8.47	7.29	5.91	3.48
AL2X6	0.8	1.63	9.05	3.96	4.26	2.01
HEAVYSB11	2.71	3.55	7.91	4.44	4.58	3.57
NBPRC	4.04	2.41	5.19	2.78	2.82	2.26
ALK8	3.76	4.14	6.07	1.61	2.78	3.17
RC21	3.04	6.85	2.3	3.14	5.48	2.93
G2RC	5.89	6.92	2.56	6.57	6.29	4.24
BH76RC	2.92	4.18	2.38	3.63	4.09	2.13
FH51	2.67	3.17	3.97	5.09	3.4	2.26
TAUT15	1.45	1.84	1.13	1.61	1.81	1.14
DC13	10.47	8.63	15.14	12.56	10.14	8.11
MB16-43	63.92	24.26	57.89	47.14	22.78	26.77
DARC	8.3	3.31	15.75	11.39	6.94	4.07
RSE43	2.68	2.94	1.96	2.17	3.1	1.51
BSR36	5.64	3.17	10.7	10.21	7.67	3.3
CDIE20	2.22	1.65	1.26	1.86	1.81	1.07
ISO34	2.31	1.49	2.31	2.64	1.8	1.48
ISOL24	6.71	4.39	9.53	8.87	6.83	3.96
C60ISO	7.2	10.72	2.01	8.8	11.06	7.05
PArel	1.63	1.81	1.17	1.54	1.81	1.18
BH76	3.92	9.62	4.94	8.63	9.15	3.65
BHPERI	1.91	6.69	4.42	2.26	3.95	2.32
BHDIV10	3.09	8.87	2.76	6.09	8.23	2.94
INV24	1.47	2.07	1.87	2.72	2.67	1.79
BHROT27	0.98	0.47	0.4	0.54	0.47	0.53
PX13	0.92	12.02	3.54	8.35	11.54	4.59
WCPT18	2.09	9.34	1.11	5.45	8.61	2.87
RG18	0.32	0.26	0.8	0.48	0.28	0.26
ADIM6	0.17	0.21	5.06	4.7	3.38	1.11
S22	0.81	0.48	3.78	3.44	2.55	0.86
S66	0.59	0.4	3.24	2.99	2.11	0.7
HEAVY28	0.56	0.42	1.3	0.86	0.47	0.41
WATER27	1.95	8.92	5.79	4.65	2.83	3.59
CARBHB12	0.46	1.91	0.62	0.63	1.09	0.61
PNICO23	0.4	1.32	1.78	0.94	0.82	0.54
HAL59	0.56	1.18	1.78	1.55	1.3	0.69
AHB21	0.49	1.15	0.86	0.71	0.83	0.72
CHB6	1.9	0.93	1.21	1.02	0.79	1.29
IL16	0.62	0.59	4.02	2.92	1.49	1.21
IDISP	6.37	2.76	16.42	12.85	10.78	4.45
ICONF	0.3	0.32	0.58	0.37	0.43	0.36
ACONF	0.46	0.07	0.96	0.75	0.61	0.35
AMINO20x4	0.35	0.34	0.66	0.53	0.51	0.39
PCONF21	1.02	1.25	3.81	3.99	3.48	1.3
MCONF	0.81	0.49	2.49	2.23	1.8	0.74
SCONF	0.41	0.8	0.73	0.42	0.35	0.43
UPU23	0.5	0.53	2.49	2.36	1.99	0.87
BUT14DIOL	0.21	0.46	0.38	0.3	0.26	0.27
