# Supplementary material for: Supervised learning of a chemistry functional with damped dispersion
Source: Nat Comput Sci. 2022 Dec 23;3(1):48–58. doi: 10.1038/s43588-022-00371-5 (PMC10766516; doi:10.1038/s43588-022-00371-5)
Supplement: Supplementary file 5 — The MUEs (kcal mol−1) for AME418. [file 43588_2022_371_MOESM5_ESM.xlsx]

## Sheet: Supplementary Data 4
Supplementary Data 4. The MUEs (kcal/mol) for AME418.													The classification of the subdatabases is in the Supplementary Section 2.3.
Functionals	MGBE136	TMBE30	BH76/18	NC51/18	EE18	IsoE14	HCTC20	Misc73	MR53	SR297	AME418
CF22D	1.4	6.61	1.53	0.24	4.09	1.3	2.6	3	5.37	1.57	2.1
MN15	1.26	5.37	1.36	0.24	6.94	1.41	3.59	2.96	4.31	1.76	2.11
revM06	1.58	8.03	1.3	0.24	5.73	1.65	2.63	2.58	6.2	1.78	2.24
MN15-D3(BJ)	1.46	5.28	1.36	0.24	6.68	1.41	3.59	3.59	5.04	1.82	2.26
MN15-L	1.62	4.85	1.66	0.49	3.41	2.2	4.54	3.52	3.96	2	2.29
M06-D3(0)	1.7	5.71	2.28	0.49	7.9	1.7	3.99	3.33	5.13	2.42	2.61
M06	1.82	6.52	2.3	0.36	7.96	1.66	3.83	3.4	5.53	2.49	2.7
M06-SX	1.64	6.51	1.52	0.28	6.25	1.78	3.36	5.97	5.28	2.59	2.85
M06-2X-D3(0)	1.62	12.98	1.26	0.28	9.92	1.95	1.75	3.21	9	2.27	2.86
revM11	2.25	9.47	1.87	0.24	5.97	1.75	4.82	3.29	7.83	2.36	2.9
revM06-L	2.01	6.33	2.12	0.39	7.1	3.51	5.78	4.1	4.63	3.01	2.96
M06-2X	1.7	20.27	1.26	0.25	7.27	1.93	1.72	2.5	13	1.96	3.16
ωB97X-D	2.09	8.9	3.18	0.27	7.91	1.75	5.68	3.24	8.34	2.6	3.17
M06-L	2.48	4.25	4.14	0.43	7.35	2.91	5.52	4.24	4.79	3.37	3.34
M08-HX	2.66	18.69	0.94	0.29	5.06	1.26	2.93	3.05	13.25	2.05	3.35
M11-D3(BJ)	2.08	10.45	1.35	0.27	12.83	1.71	2.86	5.23	7.64	2.84	3.36
M05-2X	1.86	11.73	1.6	0.21	10.5	2.18	3.26	5.46	9.21	2.55	3.4
M05-2X-D3(0)	1.86	11.77	1.62	0.27	10.5	2.23	3.38	5.45	9.28	2.56	3.42
M06-L-D3(0)	2.37	4.75	4.15	0.48	8.18	2.9	5.43	5.29	6.13	3.44	3.56
M11	2.27	14.73	1.33	0.22	9.52	1.74	2.77	5.2	10.09	2.67	3.57
B3LYP-D3(BJ)	2.3	5.24	5.3	0.46	7.03	2.81	7.35	7.88	7.26	3.62	4.27
B3LYP	2.87	6.89	4.52	0.85	6.65	3.67	9.8	7.37	8.23	3.7	4.52
TPSS	2.75	5.82	8.5	0.91	6.51	3.32	8.94	7.06	7.46	4.54	5.02
PBE0	2.58	10.4	3.99	0.54	7.58	1.88	7.26	11.15	9.39	3.15	5.06
TPSS-D3(BJ)	2.78	6.31	9.09	0.65	7.65	2.81	7.08	8.09	8.33	4.79	5.27
PBE0-D3(BJ)	2.45	13.29	4.38	0.5	7.61	1.5	8.08	11.91	12.1	3.24	5.45
PW6B95-D3(BJ)	1.62	6.07	3.37	0.4	6.01	1.74	4.68	24.82	5.67	2.43	6.5
PBE	4.97	8.63	9.06	0.88	6.49	2.32	5.02	14.42	12.04	5	7.11
PBE-D3(BJ)	6	9.06	9.54	0.81	7.86	2.04	5.52	15.69	16.63	5.26	7.84
Average	2.28	8.79	3.31	0.42	7.39	2.1	4.75	6.45	7.97	2.89	3.77
