# Supplementary material for: Supervised learning of a chemistry functional with damped dispersion
Source: Nat Comput Sci. 2022 Dec 23;3(1):48–58. doi: 10.1038/s43588-022-00371-5 (PMC10766516; doi:10.1038/s43588-022-00371-5)
Supplement: Supplementary file 6 — Description of the training sets and validation data sets and the final inverse weights. [file 43588_2022_371_MOESM6_ESM.xlsx]

## Sheet: Supplementary Data 5
Supplementary Data 5. Description of the training sets and validation datasets and the final inverse weights									The literature cited herein is consistent with the Supplementary Information.
	Training and validation sets
	Database	Reference	Description	Type	Source	Number	Inverse
1	BHPERI26	37, 38	Barrier heights of pericyclic reactions	BHc	MGCDB84	26	0.134
2	CR20	39	Cycloreversion reaction energies	BH	MGCDB84	20	0.316
3	CRBH20	40	Barrier heights for cycloreversion of heterocyclic rings	BH	MGCDB84	20	0.591
4	PX13	41, 42	Barrier heights for proton exchange in water, ammonia, and hydrogen fluoride clusters	BH	MGCDB84	13	1.758
5	WCPT27	43	Barrier heights of water-catalyzed proton-transfer reactions	BH	MGCDB84	27	0.284
6	HTBH38/18	44	hydrogen transfer barrier heights	BH	MDB2019b	38	0.209
7	NHTBH38/18	45	non-hydrogen transfer barrier heights	BH	MDB2019	38	0.156
8	NCCE30/18	46-50	noncovalent complexation energies	NCd	MDB2019	30	0.069
9	NGD21/184	46, 51	noble gas dimer weak interactions	NC	MDB2019	21	0.27
10	A21x12	52	PECs for the 21 equilibrium complexes from A24	NC	MGCDB84	252	0.057
11	A24	53	Binding energies of small noncovalent complexes	NC	MGCDB84	24	0.063
12	Bauza30	54, 55	Binding energies of halogen-, chalcogen-, and pnicogen-bonded dimers	NC	MGCDB84	30	0.085
13	BzDC215	56	PECs for benzene interacting with two rare-gas atoms and eight first- and second-row hydrides	NC	MGCDB84	215	0.221
14	CT20	57	Binding energies of charge-transfer complexes	NC	MGCDB84	20	0.106
15	DS14	58	Binding energies of complexes containing divalent sulfur	NC	MGCDB84	14	0.102
16	FmH2O10	59, 60	Binding energies of isomers of F−(H2O)10	NC	MGCDB84	10	0.557
17	WATER27	37, 61	Binding energies of neutral and charged water clusters	NC	MGCDB84	23	0.681
18	H2O6Bind8	59, 60	Binding energies of isomers of (H2O)6	NC	MGCDB84	8	0.114
19	HB15	62	Binding energies of hydrogen-bonded dimers featuring ionic groups common in biomolecules	NC	MGCDB84	15	0.17
20	HW30	63	Binding energies of hydrocarbon-water dimers	NC	MGCDB84	30	0.221
21	HW6Cl	59, 60	Binding energies of Cl-(H2O)n(n=1-6)	NC	MGCDB84	6	1.115
22	HW6F	59, 60	Binding energies of F-(H2O)n(n=1-6)	NC	MGCDB84	6	0.099
23	Shields38	64	Binding energies of (H2O)n(n=2-10)	NC	MGCDB84	38	0.337
24	SW49Bind345	65	Binding energies of SO42-(H2O)n(n=3-5)	NC	MGCDB84	31	0.133
25	SW49Bind6	65	Binding energies of SO42-(H2O)6	NC	MGCDB84	18	0.151
26	TA13	66	Binding energies of dimers involving radicals	NC	MGCDB84	13	0.206
27	AlkBind12	67	Binding energies of saturated and unsaturated hydrocarbon dimers	NC	MGCDB84	12	0.189
28	HB49	68-70	Binding energies of small- and medium-sized hydrogen-bonded systems	NC	MGCDB84	49	0.161
29	Ionic43	71	Binding energies of anion-neutral, cation-neutral, and anion-cation dimers	NC	MGCDB84	43	0.454
30	H2O20Bind4	37, 61, 72, 73	Binding energies of isomers of (H2O)20(dod, fc, fs, and es)	NC	MGCDB84	4	0.445
31	H2O20Bind10	59	Binding energies of isomers of (H2O)20(low-energy structures)	NC	MGCDB84	10	0.313
32	CE20	41, 42	Binding energies of water, ammonia, and hydrogen fluoride clusters	NC	MGCDB84	20	0.155
33	NC15	74	Binding energies of very small noncovalent complexes	NC	MGCDB84	15	0.067
34	IsoL6/11	46	isomerization energies of large molecules	IEe	MDB2019	6	1.12
35	2pIsoE4	75	2p isomerization energies	IE	MDB2019	4	1.345
36	4pIsoE4	75	4p isomerization energies	IE	MDB2019	4	1.252
37	AlkIsomer11	76	Isomerization energies of n = 4 − 8 alkanes	IE	MGCDB84	11	0.062
38	Butanediol65	77	Isomerization energies of butane-1,4-diol	IE	MGCDB84	65	0.007
39	DIE60	78	Isomerization energies of reactions involving double-bond migration in conjugated dienes	IE	MGCDB84	60	0.387
40	EIE22	79	Isomerization energies of enecarbonyls	IE	MGCDB84	22	0.405
41	ACONF	37, 80	Isomerization energies of alkane conformers	IE	MGCDB84	15	0.047
42	CYCONF	37, 81	Isomerization energies of cysteine conformers	IE	MGCDB84	11	0.108
43	Pentane14	82	Isomerization energies of stationary points on the n-pentane torsional surface	IE	MGCDB84	14	0.025
44	SW49Rel345	65	Isomerization energies of SO42-(H2O)n(n=3-5)	IE	MGCDB84	31	0.087
45	SW49Rel6	65	Isomerization energies of SO42-(H2O)6	IE	MGCDB84	18	0.061
46	H2O20Rel4	37, 61, 72, 73	Isomerization energies of isomers of (H2O)20(dod, fc, fs, and es)	IE	MGCDB84	4	0.148
47	H2O20Rel10	59	Isomerization energies of isomers of (H2O)20(low-energy structures)	IE	MGCDB84	10	0.146
48	H2O16Rel5	83	Isomerization energies of (H2O)16(boat and fused cube structures)	IE	MGCDB84	5	0.036
49	AlkAtom19	76	n = 1−8 alkane atomization energies	TCf	MGCDB84	19	0.108
50	AlkIsod14	76	n = 3−8 alkane isodesmic reaction energies	TC	MGCDB84	14	0.099
51	G21EA	37, 84	Adiabatic electron affinities of atoms and small molecules	TC	MGCDB84	25	1.906
52	G21IP	37, 84	Adiabatic ionization potentials of atoms and small molecules	TC	MGCDB84	36	2.82
53	NBPRC	37, 85, 86	Reactions involving NH3/BH3 and PH3/BH3	TC	MGCDB84	12	1.262
54	BSR36	86, 87	Hydrocarbon bond separation reaction energies	TC	MGCDB84	36	0.331
55	HNBrBDE18	88	Homolytic N–Br bond dissociation energies	TC	MGCDB84	18	1.119
56	PlatonicTAE6	89	Total atomization energies of platonic hydrocarbon cages, CnHn (n =4,6,8,10,12,20)	TC	MGCDB84	6	0.514
57	PlatonicIG6	89	Isogyric reactions of platonic hydrocarbon cages, CnHn (n =4,6,8,10,12,20)	TC	MGCDB84	6	4.068
58	PlatonicID6	89	Isodesmic reactions of platonic hydrocarbon cages, CnHn (n =4,6,8,10,12,20)	TC	MGCDB84	6	0.303
59	PlatonicHD6	89	Homodesmotic reactions of platonic hydrocarbon cages, CnHn (n =4,6,8,10,12,20)	TC	MGCDB84	6	4.675
60	WCPT6	43	Tautomerization energies for water-catalyzed proton-transfer reactions	TC	MGCDB84	6	0.149
61	SR-MGM-BE8	46, 90, 91	single-reference main-group metal bond energies	TC	MDB2019	8	0.84
62	SR-MGN-BE107	46	single-reference main-group non-metal bond energies	TC	MDB2019	107	0.938
63	MR-MGM-BE4	46	multi-reference main-group metal bond energies	TC	MDB2019	4	0.794
64	MR-MGN-BE17	46	multi-reference main-group non-metal bond energies	TC	MDB2019	17	3.342
65	SR-TML-BE11	46, 91-93	single-reference TMg bond energies	TC	MDB2019	11	3.22
66	SR-TMD-BE4	46	multi-reference TM bond energies	TC	MDB2019	4	3.22
67	MR-TML-BE12	46, 91, 93	single-reference TM dimer bond energies (Cu2, CuAg, Zr2, Ag2)	TC	MDB2019	12	3.41
68	MR-TMD-BE3	46, 94	multi-reference TM dimer bond energies (V2, Cr2, Fe2)	TC	MDB2019	3	1.097
69	πTC13	46	thermochemistry of π systems	TC	MDB2019	13	4.014
70	HC7/11	46	hydrocarbon chemistry	TC	MDB2019	7	1.915
71	IP23	46, 95	ionization potentials	TC	MDB2019	23	1.773
72	EA13/03	46	electron affinities	TC	MDB2019	13	1.135
73	PA8	46	proton affinities	TC	MDB2019	8	0.926
74	AE17	46	atomic energies	TC	MDB2019	17	4.643
75	DC9/19	46	difficult cases	TC	MDB2019	9	4.873
76	SMAE3/19	96-98	sulfur molecules atomization energies	TC	MDB2019	3	0.936
77	3dEE8	46, 94, 95	3d TM atomic excitation energies and first excitation energy of Fe2	EEh	MDB2019	8	1.722
78	4dAEE5	99	4d TM atomic excitation energies	EE	MDB2019	5	0.82
79	pAEE5	100	p-block atomic excitation energies	EE	MDB2019	5	3.199
80	DBH24	101, 102	Diverse barrier heights	BH	MGCDB84	24	0.055
81	BH76RC	37, 44, 45	Reaction energies from HTBH38 and NHTBH38	TC	MGCDB84	30	0.081
82	ISOMERIZATION20	103	Isomerization energies	IE	MGCDB84	20	0.279
83	BDE99MR	103	Bond dissociation energies (MR)	TC	MGCDB84	16	0.235
84	BDE99nonMR	103	Bond dissociation energies (SR)	TC	MGCDB84	83	0.293
85	HAT707MR	103	Heavy-atom transfer energies (MR)	TC	MGCDB84	202	0.109
86	HAT707nonMR	103	Heavy-atom transfer energies (SR)	TC	MGCDB84	505	0.137
87	SN13	103	Nucleophilic substitution energies	TC	MGCDB84	13	0.107
88	TAE140MR	103	Total atomization energies (MR)	TC	MGCDB84	16	0.488
89	TAE140nonMR	103	Total atomization energies (SR)	TC	MGCDB84	124	0.163
90	NBC10	50, 104-106	PECs for BzBz (5), BzMe (1), MeMe (1), BzH2S (1), and PyPy (2)	NC	MGCDB84	184
91	RG10	51	PECs for the 10 rare-gas dimers involving helium through krypton	NC	MGCDB84	569
92	S22	107, 108	Binding energies of hydrogen-bonded and dispersion-bound noncovalent complexes	NC	MGCDB84	22
