# Supplementary material for: Supervised learning of a chemistry functional with damped dispersion
Source: Nat Comput Sci. 2022 Dec 23;3(1):48–58. doi: 10.1038/s43588-022-00371-5 (PMC10766516; doi:10.1038/s43588-022-00371-5)
Supplement: Supplementary file 7 — MUEs (kcal mol−1) of selected functionals for the 26 energetic data sets of AME418. [file 43588_2022_371_MOESM7_ESM.xlsx]

## Sheet: Supplementary Data 6
Supplementary Data 6. MUEs (kcal/mol) of selected functionals for the 26 energetic datasets of AME418
Functional	CF22D	MN15	revM06	MN15-D3(BJ)	MN15-L	M06-D3(0)	M06	M06-SX	M06-2X-D3(0)	revM11
NCCE30/18	0.36	0.39	0.38	0.39	0.81	0.71	0.49	0.45	0.41	0.38
NGD21/18	0.07	0.02	0.04	0.02	0.02	0.19	0.19	0.05	0.11	0.04
IsoL6/11	0.75	1.8	0.97	1.8	1.32	1.37	1.27	0.92	1.53	2.34
2pIsoE4	1.11	0.27	1.91	0.27	1.95	1.68	1.6	2.39	1.78	0.94
4pIsoE4	2.31	1.96	2.4	1.96	3.75	2.24	2.31	2.46	2.74	1.68
SR-MGM-BE8	1.25	1.55	1.84	2.35	2.61	3.87	4.06	1.83	1.93	2.61
SR-MGN-BE107	0.97	0.89	0.96	1.04	1.46	1.23	1.17	1.13	0.93	1.53
MR-MGM-BE4	6.57	3.92	6.42	6.03	1.88	4.9	5	5.97	10.48	6.65
MR-MGN-BE17	2.93	2.79	4.2	2.56	2.08	2.87	4.13	3.76	3.74	5.59
SR-TML-BE11	2.17	2.61	1.89	2.19	2.58	2.75	2.9	2.08	5.01	2.06
SR-TMD-BE4	3.42	3.55	5.34	3.55	4.22	2.17	2.67	3.72	12.12	14.68
MR-TML-BE12	4.09	4.13	5.68	3.4	3.12	3.65	3.58	4.32	12.43	4.7
MR-TMD-BE3	37.24	22.83	43.46	26.47	20.92	29.49	36.74	35.29	45.56	48.71
πTC13	2.63	3.52	2.76	3.52	4.84	4.44	4.4	3.55	1.5	1.57
HC7/11	2.53	3.72	2.38	3.72	3.98	3.16	2.78	3.01	2.21	10.87
IP23	2.4	2.5	3.07	2.62	2.47	4.02	4.95	6.99	4.05	4
EA13/03	1.04	0.94	1.64	0.94	2.12	1.75	1.79	9.27	2.12	1.9
PA8	1.02	1.14	1.57	1.14	2.17	1.84	1.84	1.56	1.65	1.43
AE17	6.91	6.81	3.86	7.38	7.46	4.45	4.53	7.47	2.14	4.99
DC9/19	1.47	2.34	1.76	5.32	2.79	3.07	2.02	1.43	4.56	2.68
SMAE3/19	3.93	0.14	0.81	2.48	1.09	3.2	0.42	0.9	7.67	1.13
3dEE8	4.13	9.16	7.67	8.56	3.89	9.79	9.94	8.41	13.51	9.32
4dAEE5	5.45	5.86	3.89	5.87	1.07	7.28	7.28	3.81	9.28	4.75
pAEE5	2.65	4.49	4.46	4.49	4.98	5.48	5.46	5.22	4.8	1.82
HTBH38/18	1.24	1.06	1.52	1.06	1.29	2.42	2.35	1.83	1.34	1.78
NHTBH38/18	1.83	1.66	1.09	1.66	2.03	2.14	2.25	1.21	1.19	1.97
Functional	revM06-L	M06-2X	ωB97X-D	M06-L	M08-HX	M11-D3(BJ)	M05-2X	M05-2X-D3(0)	M06-L-D3(0)	M11
NCCE30/18	0.61	0.34	0.36	0.65	0.44	0.38	0.3	0.41	0.72	0.28
NGD21/18	0.07	0.11	0.16	0.13	0.09	0.1	0.07	0.07	0.13	0.14
IsoL6/11	1.32	1.53	1.15	2.76	0.59	1.03	1.22	1.27	2.75	1.1
2pIsoE4	4.41	1.77	1.92	3.16	1.48	1.91	2.3	2.34	3.17	1.91
4pIsoE4	5.88	2.71	2.47	2.88	2.06	2.53	3.48	3.56	2.86	2.53
SR-MGM-BE8	2.45	1.58	2.54	3.79	2.23	5.67	2.02	2.02	3.4	5.93
SR-MGN-BE107	1.76	0.74	1.1	1.95	1.87	1.04	1.07	1.07	2.07	0.92
MR-MGM-BE4	6.44	10.45	9.49	11.92	7.77	11.02	7.29	7.29	5.98	11.16
MR-MGN-BE17	2.32	5.75	6.33	2.99	6.62	4.8	5.46	5.46	2.99	6.95
SR-TML-BE11	6.14	4.91	1.57	4.62	3.09	5.76	3.83	3.74	4.73	6.26
SR-TMD-BE4	3.56	11.31	4.94	3.68	6.52	11.05	8.87	8.87	2.88	10.11
MR-TML-BE12	3.82	12.4	3.96	3.53	9.95	6.36	11.22	11.42	4.95	6.92
MR-TMD-BE3	20.77	120.01	60.86	6.54	127.06	43.18	46.54	46.54	6.5	83.2
πTC13	7.02	1.49	6.24	6.69	1.87	2.26	3.06	3.09	6.7	2.24
HC7/11	3.48	2.15	4.63	3.35	4.89	3.98	3.64	3.91	3.07	3.74
IP23	4.49	3.39	2.9	3.93	3.95	7.03	6.15	6.15	3.94	7.86
EA13/03	5.43	2.12	1.81	3.76	1.38	0.95	2	2	3.76	0.95
PA8	2.62	1.65	2.36	1.88	1.08	1.02	1.24	1.24	1.88	1.03
AE17	4.46	2.17	5.65	6.99	4.26	8.88	10.09	10.09	7.04	9.14
DC9/19	2.74	2.3	2.95	3.68	2.63	3.01	2.79	2.7	10.25	1.89
SMAE3/19	1.21	2.01	1.51	1.1	2.92	7.21	8.22	8.21	6.56	1.99
3dEE8	8.29	7.56	8.34	7.24	6.82	21.96	12	12	8.91	14.48
4dAEE5	4.97	9.28	6.99	7.16	6.02	5.81	8.24	8.24	7.39	5.84
pAEE5	7.34	4.79	8.13	7.73	1.28	5.25	10.34	10.34	7.78	5.25
HTBH38/18	2.04	1.33	2.63	4.56	0.67	1.45	1.47	1.5	4.57	1.42
NHTBH38/18	2.19	1.19	3.72	3.73	1.22	1.26	1.74	1.74	3.74	1.25
Functional	B3LYP-D3(BJ)	B3LYP	TPSS	PBE0	TPSS-D3(BJ)	PBE0-D3(BJ)	PW6B95-D3(BJ)	PBE	PBE-D3(BJ)	Average
NCCE30/18	0.74	1.25	1.42	0.84	1.06	0.82	0.61	1.43	1.31	0.65
NGD21/18	0.05	0.28	0.17	0.11	0.07	0.04	0.08	0.1	0.08	0.1
IsoL6/11	1.43	2.61	3.66	1.38	2.77	0.9	1.66	1.98	1.57	1.61
2pIsoE4	4.06	4.69	3.54	2.17	3.08	1.85	1.9	2.73	2.33	2.23
4pIsoE4	3.64	4.24	2.6	2.32	2.61	2.04	1.69	2.43	2.46	2.72
SR-MGM-BE8	3.9	4.44	3.02	3.75	2.84	3.66	2.1	2.47	2.55	2.91
SR-MGN-BE107	1.82	2.22	2.34	1.85	2.49	1.9	1.09	3.43	3.65	1.58
MR-MGM-BE4	7.22	7.76	6.69	8.94	6.65	8.62	7.38	9.31	9.59	7.55
MR-MGN-BE17	3.42	5.09	4.24	5.16	3.68	3.9	3.4	14.79	21.52	5.16
SR-TML-BE11	2.5	3.7	4.5	2.93	4.87	2.64	1.87	5.43	5.52	3.62
SR-TMD-BE4	4.92	6.45	2.44	3.75	2.96	4.27	2.04	5.25	5.6	5.69
MR-TML-BE12	3.57	4.75	6.53	4.94	7.15	19.34	4.29	10.15	10.97	6.74
MR-TMD-BE3	22.42	27.76	12.34	68.56	12.74	40.15	33.97	18.74	19.03	40.12
πTC13	6.5	6.03	8.12	6.11	8.48	6.36	5.94	5.59	5.84	4.56
HC7/11	8.94	16.8	10.48	9.4	4.48	11.27	2.33	3.97	4.92	5.1
IP23	5.34	5.32	4.12	3.33	4.08	3.55	3.08	5.99	5.94	4.4
EA13/03	2.33	2.34	2.29	2.73	2.29	2.73	1.76	2.22	2.22	2.36
PA8	1.25	1.02	2.66	1.19	2.99	1.33	1.21	1.34	1.41	1.58
AE17	18.29	18.28	18.11	38.56	18.04	38.57	98.64	47.26	47.24	16.13
DC9/19	8.14	6.2	6.16	3.48	12.09	7.41	2.87	6.46	13.76	4.45
SMAE3/19	9.39	3.48	2.05	1.96	9.17	6.31	1.97	4.4	13.86	3.98
3dEE8	10.26	9.41	9.78	10.31	12.36	10.39	9.01	8.96	12.06	9.81
4dAEE5	6.26	6.26	5.77	5.27	5.77	5.26	5.42	5.28	5.28	6.04
pAEE5	2.63	2.64	2.02	5.51	2	5.49	1.81	3.73	3.72	4.88
HTBH38/18	5.51	4.54	8.12	4.64	8.86	5.14	3.81	9.73	10.32	3.39
NHTBH38/18	5.1	4.5	8.89	3.34	9.33	3.62	2.94	8.4	8.76	3.23
