# Supplementary material for: Supervised learning of a chemistry functional with damped dispersion
Source: Nat Comput Sci. 2022 Dec 23;3(1):48–58. doi: 10.1038/s43588-022-00371-5 (PMC10766516; doi:10.1038/s43588-022-00371-5)
Supplement: Supplementary file 8 — The MUEs (kcal mol−1) of the selected functionals for the 84 data sets of MGCDB84 database. [file 43588_2022_371_MOESM8_ESM.xlsx]

## Sheet: Supplementary Data 7
Supplementary Data 7. The MUEs (kcal/mol) of the selected functionals for the 84 datasets of MGCDB84 database
	ωB97M-V	CF22D	ωB97X-V	ωB97X-D	M06-2X-D3(0)	M06-2X	MN15	MN15-D3(BJ)	M08-HX	M11-D3(BJ)
3B-69-DIM	0.12	0.31	0.14	0.26	0.22	0.43	0.33	0.31	0.61	0.36
3B-69-TRIM	0.27	0.88	0.31	0.65	0.49	1.12	0.8	0.88	1.68	0.76
A21x12	0.03	0.05	0.02	0.05	0.08	0.06	0.09	0.09	0.09	0.09
A24	0.07	0.13	0.05	0.13	0.16	0.2	0.19	0.2	0.16	0.24
ACONF	0.06	0.04	0.02	0.23	0.27	0.25	0.52	0.52	0.4	0.71
AE18	5.26	6.63	11.24	5.52	1.68	1.68	13.69	13.7	3.25	6.94
AlkAtom19	0.87	0.61	1.62	3.13	7.42	7.69	14	13.97	6.95	4.04
AlkBind12	0.12	0.17	0.1	0.86	0.36	0.25	1.03	1.07	0.22	0.53
AlkIsod14	0.97	0.51	1.68	2.17	1.33	1.58	1.11	1.1	1.78	1.57
AlkIsomer11	0.17	0.07	0.58	0.88	0.1	0.15	0.52	0.52	0.17	0.42
Bauza30	0.45	0.44	0.66	1.14	0.94	0.93	0.62	0.63	0.89	0.72
BDE99MR	3.7	3.44	4.07	4.59	6.32	6.32	3.8	4.4	6.54	5.51
BDE99nonMR	1.53	1.71	2.25	2.15	1.83	1.83	2.37	2.37	2.22	2.68
BH76RC	0.96	1.15	1.54	1.35	0.86	0.86	1.55	1.55	1.36	1.67
BHPERI26	1.15	1.12	2.12	2.17	1.33	1.35	1.26	1.26	1.59	1.94
BSR36	0.99	0.5	2.55	4.29	3.03	3.51	0.49	0.48	2.9	1.31
Butanediol65	0.03	0.25	0.03	0.16	0.12	0.12	0.39	0.39	0.28	0.25
BzDC215	0.14	0.16	0.15	0.22	0.27	0.22	0.42	0.42	0.35	0.33
C20C24	5.11	11.68	4.31	9.59	19.3	19.08	8.71	9.04	16.14	18.17
CE20	0.42	0.47	0.38	0.32	1.13	1.16	0.78	0.77	0.34	1.05
CO2Nitrogen16	0.07	0.49	0.09	0.8	0.12	0.29	0.32	0.3	0.5	0.29
CR20	0.44	0.6	2.82	3.56	1.67	1.75	1.44	1.44	2.38	5.83
CRBH20	1.06	2.17	2.97	1.3	1.31	1.32	0.88	0.88	1.09	0.96
CT20	0.07	0.11	0.08	0.43	0.15	0.2	0.15	0.15	0.31	0.41
CYCONF	0.06	0.19	0.08	0.34	0.18	0.18	0.37	0.37	0.26	0.31
DBH24	1.1	1.37	1.39	1.68	0.85	0.85	1.32	1.32	1.09	1.14
DIE60	0.58	0.63	0.65	0.53	0.57	0.57	0.77	0.77	0.72	0.7
DS14	0.13	0.18	0.09	0.21	0.15	0.2	0.2	0.2	0.15	0.29
EA13	1.77	1.8	2.43	1.78	2.08	2.08	1.5	1.5	1.35	0.59
EIE22	0.19	0.53	0.22	0.6	0.32	0.32	0.71	0.71	0.42	0.44
FmH2O10	0.42	2.13	0.13	2.85	9.86	8.51	3.4	3.49	2.95	2.99
G21EA	2.26	1.88	2.58	2.03	2.42	2.42	1.56	1.56	2.14	1.42
G21IP	2.86	2.78	2.96	2.96	2.54	2.54	2.6	2.78	3.3	3.56
H2O16Rel5	0.03	0.04	0.3	0.1	1.37	1.53	0.9	0.89	0.85	1.11
H2O20Bind10	0.96	3.78	1.17	1.92	7.51	3.35	6.71	6.41	3.86	6.03
H2O20Bind4	1.05	1.41	1.85	0.96	6.77	2.71	1.97	1.67	4.67	5.76
H2O20Rel10	0.09	0.15	0.07	0.32	0.79	0.99	0.68	0.69	0.7	0.7
H2O20Rel4	0.11	0.21	0.22	0.12	1.38	1.47	0.81	0.8	0.5	0.87
H2O6Bind8	0.29	0.19	0.43	0.83	1.91	1.47	0.4	0.38	0.56	0.55
HAT707MR	3.31	3.37	3.96	3.48	5.08	5.08	4.46	4.71	5.08	5.05
HAT707nonMR	1.9	1.92	3.02	2.9	2.5	2.5	2.69	2.69	2.8	2.91
HB15	0.17	0.38	0.22	0.35	0.28	0.28	0.5	0.49	0.39	0.36
HB49	0.18	0.3	0.2	0.3	0.3	0.35	0.42	0.42	0.38	0.42
HNBrBDE18	2.49	1.75	2.35	4.08	2.93	2.94	2.25	2.25	0.77	1.29
HSG	0.09	0.15	0.12	0.27	0.17	0.48	0.22	0.22	0.59	0.32
HTBH38	1.43	1.31	2.04	2.36	1.09	1.08	1.06	1.06	1	1.49
HW30	0.13	0.2	0.11	0.27	0.28	0.29	0.31	0.32	0.25	0.29
HW6Cl	0.18	0.71	0.32	0.36	2.7	2.56	1.85	1.86	2.09	0.98
HW6F	0.12	1.12	0.11	0.45	4.03	3.88	2.13	2.15	1.82	1.8
Ionic43	0.51	0.5	0.61	0.79	0.79	0.83	0.56	0.56	1.01	1.09
IP13	2.57	2	3.01	2.78	2.42	2.42	2.62	2.62	3.37	3.84
ISOMERIZATION20	1.52	1.29	1.27	1.38	1.13	1.13	1.49	1.49	1.51	1.83
Melatonin52	0.13	0.3	0.1	0.26	0.33	0.22	0.39	0.39	0.37	0.91
NBC10	0.1	0.37	0.18	0.17	0.19	0.44	0.28	0.27	0.55	0.19
NBPRC	0.87	1.26	1.6	1.65	1.1	1.1	1.99	1.99	1.7	2.63
NC15	0.04	0.06	0.04	0.13	0.11	0.11	0.09	0.09	0.12	0.16
NHTBH38	1.32	1.75	1.38	1.46	1.29	1.29	1.76	1.76	1.27	1.23
Pentane14	0.1	0.09	0.06	0.12	0.11	0.11	0.27	0.27	0.25	0.44
PlatonicHD6	4.29	3.19	4.78	3.97	7.29	7.12	13.11	13.07	4.57	10.77
PlatonicID6	1.78	3.51	3.94	7.91	11.14	11.49	10.52	10.49	8.99	6.94
PlatonicIG6	4.77	3.76	5.49	18.69	8.7	9.1	11.21	11.2	18.5	25.31
PlatonicTAE6	4.02	3.5	7.27	3.32	10.58	10.99	9.81	9.77	14.7	17.94
PX13	2.08	1.17	2.84	1.42	6.22	6.11	2.56	2.57	2.6	3.23
RG10	0.04	0.04	0.04	0.1	0.07	0.07	0.04	0.04	0.07	0.06
S22	0.21	0.54	0.2	0.19	0.33	0.38	0.57	0.57	0.46	0.4
S66	0.12	0.29	0.09	0.3	0.25	0.26	0.52	0.53	0.31	0.33
S66x8	0.07	0.2	0.12	0.21	0.2	0.3	0.35	0.35	0.43	0.27
Shields38	0.4	0.59	0.59	0.59	2.13	1.62	0.49	0.53	0.42	0.53
SN13	0.5	0.65	0.82	0.8	0.69	0.7	2.81	2.81	0.76	1.54
Styrene45	1.48	1.21	2.82	1.68	2.32	2.32	2.38	2.38	1.91	2.8
SW49Bind345	0.22	0.22	0.25	0.61	0.59	0.47	0.16	0.16	0.52	0.5
SW49Bind6	0.59	0.63	0.61	0.49	1.31	0.88	0.44	0.4	1.12	1.16
SW49Rel345	0.12	0.1	0.19	0.7	0.14	0.18	0.14	0.14	0.25	0.23
SW49Rel6	0.13	0.1	0.19	0.98	0.18	0.28	0.25	0.25	0.24	0.2
TA13	1.67	1.63	1.75	2.03	1.07	1.06	1.57	1.57	1.04	1.14
TAE140MR	3.59	2.98	3.46	4.36	6.9	6.9	3.92	5.77	7.29	5.9
TAE140nonMR	1.59	1.73	2.2	2.14	2.1	2.1	2.28	2.3	2.2	2.7
WATER27	0.43	0.84	0.8	0.54	2.7	2.38	0.89	0.91	0.89	0.86
WCPT27	1.36	1.21	1.67	1.61	2.97	2.92	1.86	1.86	1.51	1.98
WCPT6	0.34	0.57	0.88	1.01	0.8	0.8	1.19	1.19	0.72	1.43
X40	0.18	0.27	0.19	0.47	0.19	0.27	0.27	0.27	0.4	0.37
XB18	0.4	0.29	0.49	0.97	0.51	0.55	0.25	0.25	0.74	0.97
XB51	0.46	0.34	0.53	0.84	0.5	0.56	0.43	0.42	0.66	1
YMPJ519	0.25	0.28	0.24	0.55	0.39	0.38	0.61	0.61	0.48	0.67
	M06-D3(0)	B3LYP-D3(BJ)	M05-2X-D3(0)	M11	M05-2X	M06	PW6B95-D3(BJ)	PBE0-D3(BJ)	M06-L-D3(0)	M06-L
3B-69-DIM	0.29	0.22	0.21	0.74	0.48	0.81	0.23	0.29	0.35	0.61
3B-69-TRIM	0.7	0.59	0.56	1.94	1.31	2.13	0.6	0.71	0.79	1.47
A21x12	0.11	0.05	0.09	0.11	0.08	0.12	0.07	0.1	0.11	0.15
A24	0.16	0.12	0.2	0.33	0.21	0.34	0.09	0.2	0.26	0.33
ACONF	0.5	0.06	0.06	0.65	0.08	0.33	0.14	0.06	0.48	0.44
AE18	4.41	17.84	8.89	6.94	8.89	4.41	106.8	41.98	6.12	6.12
AlkAtom19	3.18	1.26	3	4.9	3.67	4.21	1.46	8.34	8.72	9.04
AlkBind12	1.38	0.14	0.24	0.41	0.93	0.39	0.26	0.1	0.54	0.31
AlkIsod14	0.98	2.08	0.74	1.99	1.26	1.69	2.86	2.21	3.33	3.62
AlkIsomer11	0.54	0.93	0.1	0.3	0.13	0.21	1.02	1.01	0.69	0.77
Bauza30	1.59	1.3	1.51	0.88	1.49	1.52	1.55	2.43	1.39	1.38
BDE99MR	2.47	2.85	7.69	5.61	7.7	2.47	3.94	3.1	3.71	3.71
BDE99nonMR	2.51	2.77	2.4	2.66	2.39	2.52	2.41	3.65	4.14	4.14
BH76RC	1.51	2.03	1.3	1.66	1.29	1.5	1.25	2.36	2.88	2.87
BHPERI26	1.92	1.19	1.43	2.21	1.31	2.26	1.08	3.23	1.86	1.91
BSR36	1.6	3.9	1.23	2.16	2.23	2.93	3.79	3.82	5.5	6.05
Butanediol65	0.21	0.26	0.22	0.24	0.27	0.14	0.38	0.17	0.2	0.19
BzDC215	0.23	0.14	0.34	0.21	0.25	0.36	0.27	0.28	0.19	0.27
C20C24	22.02	27.2	14.71	18.68	14.43	21.83	12.02	8.93	26.46	26.22
CE20	0.56	1.62	1.56	1.31	1.51	1.32	1	2.3	0.81	1.1
CO2Nitrogen16	0.62	0.06	0.16	0.84	0.58	1.39	0.36	0.28	0.84	1.13
CR20	11.24	6.38	0.73	6.13	0.81	11.51	4.27	2.24	12.53	12.62
CRBH20	8.73	8.24	2.58	0.97	2.6	8.71	3.96	1.1	13.69	13.68
CT20	0.47	0.22	0.1	0.49	0.12	0.64	0.08	0.18	0.31	0.35
CYCONF	0.12	0.26	0.08	0.29	0.07	0.12	0.32	0.56	0.31	0.32
DBH24	1.97	4.62	1.47	1.14	1.45	1.96	2.69	3.72	3.59	3.59
DIE60	1.14	1.13	0.4	0.71	0.41	1.17	1.25	1.35	2.37	2.37
DS14	0.17	0.19	0.16	0.51	0.27	0.49	0.15	0.28	0.27	0.4
EA13	2.88	2.27	1.87	0.59	1.87	2.88	2.27	2.73	4.12	4.12
EIE22	1.1	1.35	0.38	0.44	0.4	1.15	1.23	1.28	2.38	2.37
FmH2O10	7.34	2.6	10.45	1.56	7.28	2.57	4.36	7.28	4.85	3.28
G21EA	3.29	2.29	2.29	1.42	2.29	3.29	2.14	2.91	4.42	4.42
G21IP	3.12	3.71	3.2	3.56	3.2	3.12	2.72	3.6	4.49	4.49
H2O16Rel5	3.37	0.64	0.41	1.12	0.33	2.99	0.97	1.25	1.6	1.74
H2O20Bind10	3.42	8.84	11.47	9.83	3.05	8.31	11.61	13.61	1.64	6.24
H2O20Bind4	3.97	11.9	12.08	9.36	3.97	10.69	10.31	14.75	3.21	7.52
H2O20Rel10	1.44	0.23	0.27	0.76	0.32	1.52	0.36	0.41	0.7	0.9
H2O20Rel4	3.61	0.66	0.59	0.85	0.41	3.04	1.33	1.44	2.08	2.16
H2O6Bind8	0.8	2.35	2.93	0.87	1.87	1.46	1.07	3.92	0.91	1.19
HAT707MR	3.47	3.02	5.92	5.07	5.92	3.46	3.24	3.3	4.19	4.19
HAT707nonMR	3.44	2.92	3.31	2.93	3.3	3.43	2.7	4.1	4.24	4.24
HB15	0.32	0.6	0.43	0.46	0.35	0.54	0.27	0.89	0.39	0.47
HB49	0.34	0.42	0.36	0.54	0.41	0.63	0.42	0.61	0.48	0.6
HNBrBDE18	2.8	4.15	2.39	1.42	2.44	2.89	2.19	2.01	4.82	4.84
HSG	0.33	0.14	0.25	0.85	0.56	0.68	0.24	0.14	0.25	0.59
HTBH38	1.89	5.18	1.4	1.47	1.38	1.85	3.46	4.82	3.99	3.98
HW30	0.28	0.18	0.33	0.32	0.25	0.42	0.1	0.25	0.38	0.46
HW6Cl	1.57	0.89	2.72	0.73	2.27	0.78	0.56	2.45	0.96	0.81
HW6F	1.61	0.32	4.39	1.55	3.92	0.88	0.97	2.21	1.25	1.08
Ionic43	0.48	0.64	1.18	1.21	1.31	0.58	0.81	0.94	0.78	0.73
IP13	2.55	4.62	3.29	3.84	3.29	2.55	3.15	3.09	2.3	2.3
ISOMERIZATION20	1.81	1.79	1.55	1.83	1.55	1.81	1.35	1.73	2.86	2.86
Melatonin52	0.49	0.27	0.25	0.61	0.35	0.39	0.34	0.32	0.8	0.76
NBC10	0.37	0.19	0.22	0.73	0.89	0.74	0.22	0.15	0.21	0.51
NBPRC	2.57	1.92	1.42	2.9	1.45	2.86	1.54	3.42	3.79	3.85
NC15	0.19	0.07	0.08	0.18	0.09	0.22	0.1	0.12	0.2	0.21
NHTBH38	1.86	4.93	1.44	1.23	1.43	1.84	2.76	3.54	3.34	3.33
Pentane14	0.25	0.15	0.11	0.41	0.16	0.15	0.18	0.08	0.31	0.3
PlatonicHD6	9.06	2.98	9.61	11.61	8.39	10.63	19.99	3.78	24.31	24.88
PlatonicID6	8.28	7.74	11.3	7.53	11.9	9.1	7.46	7.26	13.63	13.82
PlatonicIG6	20.61	19.77	19.5	26.82	20.53	22.18	9.17	11.37	52.56	53.06
PlatonicTAE6	9.92	14.32	5.66	19.76	6.67	11.22	9.54	43.38	13.5	13.83
PX13	1.38	5.93	9.03	3.11	8.71	1.56	1.19	8.53	1.16	1.3
RG10	0.1	0.04	0.05	0.07	0.06	0.1	0.06	0.05	0.08	0.08
S22	0.3	0.3	0.34	0.7	0.79	1.02	0.36	0.45	0.39	0.73
S66	0.49	0.25	0.24	0.54	0.57	0.69	0.27	0.29	0.34	0.55
S66x8	0.37	0.18	0.25	0.47	0.45	0.59	0.22	0.27	0.29	0.44
Shields38	0.85	2.85	3.1	0.96	1.84	1.58	1.77	3.86	0.76	1.21
SN13	1.52	1.55	1.17	1.57	1.2	1.56	0.63	1.26	1.34	1.34
Styrene45	3.72	5.59	3.96	2.81	3.91	3.78	2.13	3.02	4.5	4.51
SW49Bind345	0.85	0.68	0.42	0.76	0.05	0.32	1.05	0.77	0.39	0.35
SW49Bind6	1.59	1.4	1	1.87	0.14	0.36	2.71	1.61	0.41	0.28
SW49Rel345	0.53	0.48	0.1	0.24	0.06	0.35	0.13	0.52	0.33	0.37
SW49Rel6	0.65	0.64	0.13	0.22	0.09	0.54	0.15	0.68	0.51	0.61
TA13	1.8	2.73	1.64	1.13	1.6	1.77	1.99	2.45	2.73	2.72
TAE140MR	4.25	3.4	8.26	6.05	8.27	4.25	2.95	2.85	4.91	4.91
TAE140nonMR	2.58	3.04	2.96	2.69	2.96	2.58	1.96	3.37	4.19	4.19
WATER27	1.2	2.35	3.42	0.98	2.62	1.37	1.33	3.65	0.88	1.09
WCPT27	1.66	3.49	3.49	1.89	3.34	1.57	1.43	5.57	1.79	1.78
WCPT6	1.15	0.99	1.15	1.43	1.14	1.15	0.83	0.96	1.82	1.82
X40	0.38	0.22	0.27	0.62	0.41	0.69	0.24	0.3	0.4	0.53
XB18	0.3	0.28	0.45	1.17	0.52	0.32	0.28	0.29	0.36	0.36
XB51	0.44	0.7	0.43	1.28	0.53	0.51	0.41	0.71	0.63	0.65
YMPJ519	0.67	0.37	0.34	0.6	0.34	0.5	0.41	0.43	0.54	0.5
	TPSS-D3(BJ)	PBE0	MN15-L	B3LYP	TPSS	PBE-D3(BJ)	PBE	Average
3B-69-DIM	0.29	1.32	0.89	2.01	1.93	0.3	1.38	0.57
3B-69-TRIM	0.7	3.94	2.24	5.95	5.84	0.71	4.17	1.56
A21x12	0.08	0.14	0.17	0.34	0.25	0.13	0.13	0.11
A24	0.11	0.46	0.42	0.97	0.82	0.31	0.39	0.27
ACONF	0.09	0.63	0.73	0.94	0.7	0.07	0.61	0.36
AE18	17.63	41.98	9.84	17.84	17.63	51.83	51.83	18.17
AlkAtom19	14.06	1.26	16.25	13.91	3.41	22.24	13.17	7.13
AlkBind12	0.3	3.37	3.18	4.96	4.67	0.11	3.36	1.09
AlkIsod14	3.18	4.46	0.58	5.89	6.25	2.01	4.39	2.27
AlkIsomer11	1.09	2.29	1.38	3.21	2.88	0.94	2.33	0.87
Bauza30	2.65	1.77	1.73	1.32	2.02	3.21	2.62	1.4
BDE99MR	6.05	3.33	1.72	3.86	5.73	12.67	12.07	5.09
BDE99nonMR	3.96	3.62	2.89	3.19	4.06	7.32	7.02	3.06
BH76RC	3.58	2.26	2.61	2.05	3.58	4.5	4.38	2.02
BHPERI26	5.48	1.27	1.79	4.35	2.23	6.65	3.91	2.2
BSR36	4.9	8.15	2.97	11.26	10.79	3.72	8.23	3.82
Butanediol65	0.2	0.25	1.11	0.41	0.33	0.38	0.24	0.27
BzDC215	0.22	0.81	0.61	1.61	1.25	0.22	0.89	0.4
C20C24	15.33	9.31	20.51	37.05	22.6	10.96	13.86	16.42
CE20	1.81	1.06	5.38	2.64	2.17	3.86	1.45	1.42
CO2Nitrogen16	0.54	2.42	0.64	3.36	3.4	0.39	2.57	0.85
CR20	2.4	1.27	1.46	10.68	5.29	1.48	2.62	4.28
CRBH20	10.03	1.2	7.07	8.39	10.08	7.76	7.82	4.84
CT20	0.25	0.37	0.31	0.65	0.58	0.31	0.36	0.29
CYCONF	0.8	0.52	0.45	0.42	0.75	0.82	0.77	0.35
DBH24	8.44	3.44	2.01	4.01	7.99	8.41	8.04	2.99
DIE60	1.78	1.48	1.94	1.35	1.95	1.81	1.95	1.15
DS14	0.17	0.86	0.6	1.67	1.43	0.4	0.79	0.39
EA13	2.2	2.73	2.78	2.27	2.2	2.5	2.5	2.21
EIE22	1.99	1.4	1.93	1.58	2.18	1.93	2.06	1.1
FmH2O10	1.09	3.62	17.56	16.1	16.3	6.2	6.2	5.75
G21EA	2.54	2.91	2.5	2.29	2.54	2.35	2.35	2.46
G21IP	3.87	3.6	3.23	3.71	3.87	3.79	3.78	3.33
H2O16Rel5	2.08	2.19	3.99	2.4	3.45	1.46	2.54	1.47
H2O20Bind10	0.87	9.6	46.41	29.51	31.28	14.32	11.56	9.75
H2O20Bind4	9.85	6.18	39.83	22.3	18.57	24.57	3.21	8.93
H2O20Rel10	0.72	0.75	1.78	0.89	1.23	0.46	0.87	0.7
H2O20Rel4	2.52	2.79	4.78	3.05	4.47	1.66	3.21	1.67
H2O6Bind8	1.25	0.89	9.9	3.75	3.7	4.14	0.76	1.81
HAT707MR	6.22	3.31	2.7	3.28	6.33	7.35	7.43	4.52
HAT707nonMR	4.83	4.04	3.32	3.08	4.92	6.17	6.21	3.44
HB15	0.57	0.48	2.15	1.15	1.1	0.8	0.67	0.56
HB49	0.6	0.72	1.71	1.15	1.13	0.88	0.83	0.56
HNBrBDE18	2.13	3.37	3.96	7	3.54	2.54	2.16	2.88
HSG	0.18	1.67	0.66	2.58	2.4	0.21	1.64	0.59
HTBH38	8.5	4.31	1.34	4.31	7.76	10.01	9.42	3.3
HW30	0.19	0.42	0.45	1.02	0.92	0.29	0.44	0.34
HW6Cl	0.62	0.83	4.52	4.81	3.85	2.99	0.78	1.69
HW6F	1.34	1.04	5.45	4.24	4.8	0.77	2.04	2.05
Ionic43	0.63	1.24	2.11	1.96	1.6	0.95	1.08	0.94
IP13	3.07	3.09	2.04	4.62	3.07	3.52	3.52	3.02
ISOMERIZATION20	3.06	1.71	2.47	1.75	3.08	2.95	2.95	1.89
Melatonin52	0.45	1.87	1.35	2.67	2.44	0.52	2.02	0.72
NBC10	0.25	2.37	0.94	3.5	2.97	0.15	2.35	0.72
NBPRC	1.47	2.57	1.92	4.74	2.61	2.58	2.74	2.23
NC15	0.13	0.11	0.06	0.27	0.18	0.21	0.14	0.13
NHTBH38	9.01	3.28	2.35	4.34	8.57	8.49	8.13	3.13
Pentane14	0.41	0.28	0.34	0.38	0.38	0.28	0.31	0.23
PlatonicHD6	21.38	14.27	14.57	22.4	36.48	8.41	20.64	12.43
PlatonicID6	6.74	8.73	17.7	10.5	11.38	5.24	8.47	9.02
PlatonicIG6	10.81	20.19	41.83	36.1	11.69	4.69	11.53	18.86
PlatonicTAE6	13.21	29.42	10.86	41.33	13.79	75.85	59.92	17.93
PX13	10.61	6.77	11.26	2.75	8.1	15.28	13.21	5.21
RG10	0.06	0.07	0.04	0.13	0.09	0.06	0.06	0.07
S22	0.3	2.4	1.95	3.78	3.51	0.43	2.61	0.9
S66	0.27	2.07	1.85	3.26	3.08	0.3	2.17	0.75
S66x8	0.24	1.5	1.14	2.39	2.17	0.28	1.56	0.57
Shields38	2.45	0.67	9.45	4.09	3.21	5.86	1.3	1.99
SN13	2.95	0.94	2.29	2.26	3.55	4.91	5.29	1.76
Styrene45	2.77	2.87	3.41	5.58	3.44	2.46	3.06	3.07
SW49Bind345	0.67	1.23	1.71	2.58	2.35	1.39	1.02	0.75
SW49Bind6	0.73	3.12	5.01	6.53	6.09	2.79	2.45	1.69
SW49Rel345	0.65	0.31	0.54	0.29	0.36	0.88	0.62	0.33
SW49Rel6	0.93	0.4	0.76	0.19	0.55	1.16	0.79	0.44
TA13	3.84	2.01	1.44	2.05	3.21	4.66	4.14	2.09
TAE140MR	10.8	2.84	3.23	4.19	9.7	27.37	26.42	6.88
TAE140nonMR	5.15	3.22	3.31	3.41	4.4	14.32	13.61	3.68
WATER27	2.66	1.58	7.79	3.22	2.87	5.15	2.16	2.06
WCPT27	7.19	4.37	3.29	1.35	5.46	10.82	9.42	3.22
WCPT6	1.06	0.94	0.92	0.96	1.06	1.04	1.02	1.05
X40	0.32	1.25	0.91	1.93	1.77	0.35	1.22	0.54
XB18	0.79	0.61	0.58	1.25	0.71	1.06	0.66	0.57
XB51	1.4	0.8	0.68	1.18	1.21	1.64	1.25	0.75
YMPJ519	0.45	0.72	1.19	0.96	0.82	0.47	0.69	0.54
