# Supplementary material for: Supervised learning of a chemistry functional with damped dispersion
Source: Nat Comput Sci. 2022 Dec 23;3(1):48–58. doi: 10.1038/s43588-022-00371-5 (PMC10766516; doi:10.1038/s43588-022-00371-5)
Supplement: Supplementary file 9 — Statistical Source Data for Fig. 2. [file 43588_2022_371_MOESM9_ESM.xlsx]

## Sheet: Sheet1
WTMAD-2(kcal/mol)	Small	Large	BH	Inter	Intra	Radical	Nonradical	<Rank>	Overall
	Doubly hybrid functionals
DSD-BLYP-D3(BJ)	1.84	4.3	3.04	3.92	3.15	3.32	3.05		3.07
B2GPPLYP-D3(BJ)	1.95	4.59	3.24	4.28	3.21	2.99	3.3		3.26
B2PLYP-D3(BJ)	2.44	6.23	4.9	3.78	3.78	3.72	3.93		3.9
MPW2PLYP-D3(BJ)	2.4	6.7	4.22	4.75	3.7	3.5	4.14		4.06
PWPB95-D3(BJ)	2.28	5.39	3.39	4.02	5.98	4.57	3.93		3.99
	Deep-learning functional
DM21	1.99	4.64	3.63	6.56	4.16	4.72	3.91		3.97
	Ordinary functionals
ωB97M-V	2.57	4.75	3.4	2.9	4.53	5.99	3.19	7	3.47
CF22D	2.53	4.01	3.46	4.22	4.68	4.39	3.57	3.5	3.64
ωB97X-V	3.21	6.59	4.21	3.03	3.62	5.45	3.75	5.5	3.93
M06-2X	2.68	6.1	4.98	5.51	6.64	4.33	5	4.25	4.87
M11plus	3.77	4.82	4.43	5.43	6.87	3.13	5.19	5.25	4.96
M06-2X-D3(0)	2.68	5.8	4.99	5.72	7.48	4.33	5.17	5.75	5.03
ωB97X-D	3.33	7.16	3.98	6.02	6.35	6.44	5.02	10.5	5.16
PW6B95-D3(BJ)	3.27	9.03	6.7	4.22	6.69	8.13	5.19	15.25	5.5
MN15	3.18	6.32	4.02	5.55	10.84	5.85	5.79	11.75	5.76
MN15-D3(BJ)	3.18	6.31	4.02	5.63	10.86	5.85	5.81	12.25	5.77
B3LYP-D3(BJ)	4.25	10.21	9.04	5.56	5.68	7.97	6.2	17.5	6.37
PBE0-D3(BJ)	4.42	8.35	9.88	6.65	6.4	7.56	6.48	17.75	6.59
SCAN-D3(0)	5.6	7.94	14.69	8.88	6.78	9.2	7.96	21.5	8.04
PBE-D3(BJ)	6.78	12.29	18.36	10.21	9.58	12.74	10.14	26	10.4
*The definitions of subdatabases are similar to Supplementary Table 4 but for WTMAD-2.
*The <rank> column gives the average rank of ordinary functionals on the two preceding columns. In computing ranks, if two or more functionals have the same MUE to three significant figures, their ranks are averaged.
