# Supplementary material for: Supervised learning of a chemistry functional with damped dispersion
Source: Nat Comput Sci. 2022 Dec 23;3(1):48–58. doi: 10.1038/s43588-022-00371-5 (PMC10766516; doi:10.1038/s43588-022-00371-5)
Supplement: Supplementary file 10 — Statistical Source Data for Fig. 3. [file 43588_2022_371_MOESM10_ESM.xlsx]

## Sheet: Sheet1
Functionals	MGBE136	TMBE30	BH76	NC51	EE18	IsoE14	HCTC20	Misc73	AME418
CF22D	1.4	6.61	1.53	0.24	4.09	1.3	2.6	3	2.1
MN15	1.26	5.37	1.36	0.24	6.94	1.41	3.59	2.96	2.11
revM06	1.58	8.03	1.3	0.24	5.73	1.65	2.63	2.58	2.24
MN15-D3(BJ)	1.46	5.28	1.36	0.24	6.68	1.41	3.59	3.59	2.26
MN15-L	1.62	4.85	1.66	0.49	3.41	2.2	4.54	3.52	2.29
M06-D3(0)	1.7	5.71	2.28	0.49	7.9	1.7	3.99	3.33	2.61
M06-SX	1.64	6.51	1.52	0.28	6.25	1.78	3.36	5.97	2.85
M06-2X-D3(0)	1.62	12.98	1.26	0.28	9.92	1.95	1.75	3.21	2.86
revM06-L	2.01	6.33	2.12	0.39	7.1	3.51	5.78	4.1	2.96
ωB97X-D	2.09	8.9	3.18	0.27	7.91	1.75	5.68	3.24	3.17
B3LYP-D3(BJ)	2.3	5.24	5.3	0.46	7.03	2.81	7.35	7.88	4.27
TPSS-D3(BJ)	2.78	6.31	9.09	0.65	7.65	2.81	7.08	8.09	5.27
PBE0-D3(BJ)	2.45	13.29	4.38	0.5	7.61	1.5	8.08	11.91	5.45
PW6B95-D3(BJ)	1.62	6.07	3.37	0.4	6.01	1.74	4.68	24.82	6.5
PBE-D3(BJ)	6	9.06	9.54	0.81	7.86	2.04	5.52	15.69	7.84
*The MUEs (kcal/mol) for AME418 and its subdatabases. The AME418 database is subdivided into eight subdatabases: main-group bond energies (MGBE136), transition-metal bond energies (TMBE30), barrier heights (BH76/18), noncovalent interactions (NC51/18), excitation energies (EE18), isomerization energies (IsoE14), hydrocarbon thermochemistry (HCTC20) and miscellaneous databases (Misc73). See Supple…
