# Supplementary material for: Supervised learning of a chemistry functional with damped dispersion
Source: Nat Comput Sci. 2022 Dec 23;3(1):48–58. doi: 10.1038/s43588-022-00371-5 (PMC10766516; doi:10.1038/s43588-022-00371-5)
Supplement: Supplementary file 11 — Statistical Source Data for Fig. 4. [file 43588_2022_371_MOESM11_ESM.xlsx]

## Sheet: Sheet1
(kcal/mol)	CUAGAU42	TMC34	Overall
CF22D	1.99	3.71	2.76
MN15	2.54	3.32	2.89
PW6B95-D3(BJ)	3.14	4.11	3.57
ωB97X-D	3.97	4.61	4.26
B3LYP-D3(BJ)	3.67	5.39	4.44
ωB97M-V	4.92	3.94	4.48
M06	3.62	6.11	4.73
ωB97X-V	5.62	3.68	4.75
M06-2X	11.13	7	9.28
*The “overall” denotes the overall MUE on the 76 data in the CUAGAU42 and TMC34 datasets.
