# Supplementary material for: Supervised learning of a chemistry functional with damped dispersion
Source: Nat Comput Sci. 2022 Dec 23;3(1):48–58. doi: 10.1038/s43588-022-00371-5 (PMC10766516; doi:10.1038/s43588-022-00371-5)
Supplement: Supplementary file 12 — Statistical Source Data for Fig. 5. [file 43588_2022_371_MOESM12_ESM.xlsx]

## Sheet: 5a) Benzene-Ar
Distance	Reference value	CF22D	revM06	M06-SX	MN15	MN15-D3(BJ)
3	0.533	0.669402	0.270569	1.53956	0.00484977	0.000731676
3.1	-0.1869	-0.0520682	-0.466282	0.419401	-0.709832	-0.714629
3.2	-0.6408	-0.516016	-0.914277	-0.342889	-1.14224	-1.14681
3.3	-0.9074	-0.799343	-1.15972	-0.843235	-1.37998	-1.38471
3.4	-1.0445	-0.946907	-1.27009	-1.13246	-1.48224	-1.48863
3.45	-1.0781	-0.987716	-1.28282	-1.2198	-1.48911	-1.49608
3.5	-1.0941	-1.01512	-1.27225	-1.27856	-1.47394	-1.48088
3.525	-1.0966	-1.02424	-1.26081	-1.29895	-1.46084	-1.46754
3.55	-1.0959	-1.03006	-1.24582	-1.31324	-1.44542	-1.45171
3.6	-1.0865	-1.03104	-1.2096	-1.3248	-1.40966	-1.41468
3.7	-1.0429	-0.996652	-1.13193	-1.31085	-1.31277	-1.31559
3.8	-0.9784	-0.941557	-1.0198	-1.2466	-1.16787	-1.17266
3.9	-0.9032	-0.881782	-0.885045	-1.13891	-1.01641	-1.02345
4	-0.8241	-0.811505	-0.772954	-1.02957	-0.896502	-0.900583
4.25	-0.6345	-0.632779	-0.498257	-0.743294	-0.550131	-0.558321
4.5	-0.4768	-0.483942	-0.317065	-0.509729	-0.358324	-0.360122
4.75	-0.3554	-0.365555	-0.174733	-0.307424	-0.173106	-0.182108
5	-0.2649	-0.275547	-0.104955	-0.19983	-0.111788	-0.113692
5.5	-0.1498	-0.15558	-0.0325351	-0.0710409	-0.0336768	-0.0367363
6	-0.0881	-0.0905182	-0.0104524	-0.0249083	-0.0125218	-0.0169804
7	-0.0344	-0.0345481	-0.00114897	-0.00313127	-0.00136377	-0.0057712
The distance column denotes the intermolecular distances (Å) of Benzene and Ar.
The reference value (kcal/mol) column are from CCSD(T) calculations obtained from the ref.41 in the main text.
The following columns are the potential energy results of the functionals.

## Sheet: 5b) Benzene-SiH4
Distance	Reference value	CF22D	ωB97M-V	ωB97X-D	MN15-D3(BJ)	B3LYP-D3(BJ)
3.6	1.1423	0.895234	1.02418	1.19367	0.51364	0.951044
3.7	0.1499	-0.0497502	0.00449887	0.0130787	-0.465703	-0.0744315
3.8	-0.5214	-0.66922	-0.679583	-0.76098	-1.12712	-0.763121
3.9	-0.9539	-1.05111	-1.11726	-1.28389	-1.54936	-1.20066
4	-1.2118	-1.26442	-1.36532	-1.54723	-1.79355	-1.45299
4.1	-1.3441	-1.36259	-1.4865	-1.67655	-1.9063	-1.57257
4.15	-1.3752	-1.38114	-1.51132	-1.70283	-1.92494	-1.5951
4.2	-1.3883	-1.38423	-1.51409	-1.69594	-1.92336	-1.59788
4.25	-1.3865	-1.375	-1.49969	-1.66112	-1.90475	-1.58443
4.3	-1.3727	-1.35649	-1.47658	-1.62549	-1.87204	-1.55809
4.4	-1.3181	-1.30084	-1.40972	-1.51669	-1.77402	-1.47728
4.5	-1.2394	-1.22729	-1.31094	-1.39196	-1.64405	-1.37112
4.75	-1.0023	-1.01961	-1.04491	-1.05622	-1.26106	-1.07156
5	-0.772	-0.818699	-0.808555	-0.787993	-0.878819	-0.797232
5.25	-0.5811	-0.640891	-0.614184	-0.596771	-0.557197	-0.580662
5.5	-0.4336	-0.48859	-0.459802	-0.45414	-0.338532	-0.421057
6	-0.2419	-0.28182	-0.278093	-0.261469	-0.0882673	-0.232494
6.5	-0.1386	-0.155969	-0.162509	-0.1495	-0.0181695	-0.138491
7	-0.0826	-0.0902226	-0.100065	-0.0884906	-0.00402296	-0.0884422
The distance column denotes the intermolecular distances (Å) of Benzene and SiH4.
The reference value (kcal/mol) column are from CCSD(T) calculations obtained from the ref.41 in the main text.
The following columns are the potential energy results of the functionals.
